# Supplementary material for: Identification of a PANoptosis-related Gene Signature for Predicting the Prognosis, Tumor Microenvironment and Therapy Response in Breast Cancer
Source: J Cancer. 2024 Jan 1;15(2):428–43. doi: 10.7150/jca.90113 (PMC10758028; doi:10.7150/jca.90113)
Supplement: Supplementary file 1 — Supplementary figures and tables. [file jcav15p0428s1.zip]

Archive with 3 entries (2 files):
- Supplementary materials/
- Supplementary materials/Supplementary Figures and Table S1-2.pdf
- Supplementary materials/Table S3-5.xlsx
