# Supplementary material for: Identification of a PANoptosis-related Gene Signature for Predicting the Prognosis, Tumor Microenvironment and Therapy Response in Breast Cancer
Source: J Cancer. 2024 Jan 1;15(2):428–43. doi: 10.7150/jca.90113 (PMC10758028; doi:10.7150/jca.90113)
Supplement: Supplementary file 1 — Supplementary figures and tables. [file jcav15p0428s1.zip › Supplementary materials/Table S3-5.xlsx]

## Sheet: KEGG
Table S3. Functional enrichment analysis based on Kyoto Encyclopedia of Genes and Genomes (KEGG).
ID	Description	GeneRatio	BgRatio	pvalue	p.adjust	qvalue	geneID	Count
hsa04060	Cytokine-cytokine receptor interaction	65/391	295/8218	8.63e-27	2.33e-24	1.86e-24	4050/1236/7133/939/2833/6363/23495/3561/1439/6352/10148/3603/3594/959/943/3587/10663/8807/6846/3575/643/1234/4049/8740/356/6358/2829/115650/6375/90865/6368/50615/6360/6366/608/729230/3458/3593/1233/6361/3558/27190/4804/4283/151449/2662/55801/3627/2920/149233/6373/3569/1235/10563/59067/3952/6357/2688/2056/1440/1437/6369/6372/3605/27179	65
hsa04061	Viral protein interaction with cytokine and cytokine receptor	33/391	100/8218	9.61e-20	1.3e-17	1.04e-17	1236/7133/2833/6363/3561/6352/3587/8807/6846/643/1234/4049/8740/6358/2829/6375/6368/6360/6366/729230/1233/6361/3558/4283/3627/2920/6373/3569/1235/10563/6357/6369/6372	33
hsa05340	Primary immunodeficiency	20/391	38/8218	3.35e-17	3.02e-15	2.41e-15	7535/930/915/916/925/23495/3932/3718/3561/4261/959/973/3575/115650/5788/29851/57379/926/3543/326	20
hsa04640	Hematopoietic cell lineage	27/391	99/8218	4.82e-14	3.26e-12	2.6e-12	930/951/915/931/2208/916/925/921/924/914/917/3115/911/3575/2811/3112/913/952/1378/1380/3118/926/910/3569/2056/1440/1437	27
hsa04062	Chemokine signaling pathway	37/391	192/8218	1.41e-13	7.62e-12	6.09e-12	10235/1236/2833/7454/5579/6363/5293/3718/3702/6352/5880/10663/6846/643/1234/6358/653361/2829/6375/6368/6360/6366/729230/1233/6361/4283/94235/3627/2920/6373/1235/2786/10563/6357/51764/6369/6372	37
hsa05332	Graft-versus-host disease	17/391	42/8218	1.99e-12	8.94e-11	7.14e-11	5551/3115/3002/356/3821/3112/940/3458/3558/3824/3118/3812/3811/3569/3802/3804/115653	17
hsa04650	Natural killer cell mediated cytotoxicity	28/391	131/8218	1.1e-11	4.26e-10	3.4e-10	7535/962/259197/919/5579/5293/3932/10870/5551/5880/4068/3002/356/51744/3821/27040/9437/22914/3458/3824/117157/100528032/3812/3811/3802/3804/1437/115653	28
hsa04660	T cell receptor signaling pathway	24/391	104/8218	6.25e-11	2.11e-09	1.68e-09	7535/915/916/84433/919/925/5293/3932/5133/3702/917/9402/959/5788/27040/940/1493/5588/29851/3458/3558/926/57144/1437	24
hsa04659	Th17 cell differentiation	24/391	108/8218	1.45e-10	4.36e-09	3.49e-09	7535/915/916/919/30009/3932/3718/3561/10148/917/3594/3115/27040/3112/50615/5588/3458/3558/3118/3662/149233/3569/59067/3605	24
hsa04514	Cell adhesion molecules	29/391	157/8218	2.01e-10	5.43e-09	4.34e-09	6402/925/5133/3385/914/923/959/6693/3115/201633/10666/6403/57863/5788/3112/940/3695/1493/7122/29851/5010/94030/4897/149461/3118/926/6401/114798/9378	29
hsa04080	Neuroactive ligand-receptor interaction	47/391	367/8218	3.09e-10	7.59e-09	6.06e-09	8698/1269/3001/286530/6753/5023/4887/5368/1141/554/7200/3640/2893/1511/1908/2837/5179/27334/5737/1081/5021/7425/6863/5026/3952/2554/153/1131/2688/10911/4922/2890/114131/2566/55879/11255/3354/8001/887/2556/2693/6755/5644/2895/186/4544/3375	47
hsa04658	Th1 and Th2 cell differentiation	20/391	92/8218	7.72e-09	1.74e-07	1.39e-07	7535/915/916/919/30009/3932/3718/6775/3561/917/3594/3115/27040/3112/5588/3458/3593/3558/3118/10683	20
hsa05321	Inflammatory bowel disease	16/391	65/8218	3.86e-08	8.02e-07	6.41e-07	30009/6775/3561/3594/3115/8807/3112/50615/3458/3593/3558/3118/149233/3569/59067/3605	16
hsa04612	Antigen processing and presentation	17/391	78/8218	1.01e-07	1.94e-06	1.55e-06	925/4261/972/3115/3821/3112/3458/3824/3118/926/3812/3805/3811/3802/8302/3804/115653	17
hsa04672	Intestinal immune network for IgA production	13/391	49/8218	2.89e-07	5.19e-06	4.15e-06	23495/959/3115/115650/3112/940/3695/29851/608/3558/57379/3118/3569	13
hsa05330	Allograft rejection	11/391	38/8218	9.25e-07	1.56e-05	1.25e-05	5551/959/3115/3002/356/3112/940/3458/3593/3558/3118	11
hsa04940	Type I diabetes mellitus	11/391	43/8218	3.56e-06	5.66e-05	4.52e-05	5551/3115/4049/3002/356/3112/940/3458/3593/3558/3118	11
hsa04630	JAK-STAT signaling pathway	22/391	166/8218	1.14e-05	0.000171336	0.000136935	5293/3718/6775/3561/1439/3594/3587/3575/50615/3458/3593/3558/2670/55801/149233/3569/59067/3952/2688/2056/1440/1437	22
hsa05144	Malaria	11/391	50/8218	1.71e-05	0.000243404	0.000194534	3820/959/2532/6403/22914/3458/1378/100528032/6401/3569/1440	11
hsa05320	Autoimmune thyroid disease	11/391	53/8218	3.07e-05	0.000414816	0.000331529	5551/959/3115/3002/356/3112/940/1493/3558/3118/1081	11
hsa00980	Metabolism of xenobiotics by cytochrome P450	13/391	78/8218	6.89e-05	0.000885407	0.000707635	218/1548/3290/7363/2939/127/7365/54490/10720/131/1553/10941/54577	13
hsa04064	NF-kappa B signaling pathway	15/391	104/8218	0.000108782	0.00133505	0.001067	7535/4050/84433/5579/6363/3932/959/4049/8740/115650/27040/6366/5588/2920/6357	15
hsa05143	African trypanosomiasis	8/391	37/8218	0.000279465	0.00328068	0.00262199	5579/356/169355/3620/3458/3593/6401/3569	8
hsa05323	Rheumatoid arthritis	13/391	93/8218	0.000424235	0.00477265	0.0038144	4050/6352/3115/3112/940/1493/3458/3118/2920/3569/1437/6372/3605	13
hsa04657	IL-17 signaling pathway	13/391	94/8218	0.000471562	0.00509287	0.00407032	3458/6361/27190/3627/2920/2354/3569/1440/1437/5596/6372/3605/1673	13
hsa05033	Nicotine addiction	8/391	40/8218	0.000491202	0.00510095	0.00407678	1141/2893/2554/140679/2890/2566/55879/2556	8
hsa00982	Drug metabolism - cytochrome P450	11/391	72/8218	0.000540293	0.00540293	0.00431813	218/1548/7363/2939/127/7365/54490/10720/131/10941/54577	11
hsa05235	PD-L1 expression and PD-1 checkpoint pathway in cancer	12/391	89/8218	0.000972875	0.0093813	0.00749772	7535/915/916/919/5293/3932/5133/917/27040/940/5588/3458	12
hsa05146	Amoebiasis	13/391	102/8218	0.00103777	0.00966199	0.00772206	5579/5293/911/913/3458/3593/1511/910/2920/3569/1437/6318/5275	13
hsa00830	Retinol metabolism	10/391	68/8218	0.00129807	0.0116826	0.00933699	1548/10170/7363/127/7365/54490/10720/131/10941/54577	10
hsa04151	PI3K-Akt signaling pathway	30/391	354/8218	0.00144644	0.0122788	0.0098135	930/8115/5293/3718/3561/3575/356/3695/3558/2277/7148/4804/51378/3479/63923/94235/4909/2249/3569/84699/2786/2688/2056/51764/1440/256076/1297/1280/253314/26291	30
hsa05204	Chemical carcinogenesis - DNA adducts	10/391	69/8218	0.00145527	0.0122788	0.0098135	1548/3290/7363/2939/7365/54490/10720/1553/10941/54577	10
hsa04014	Ras signaling pathway	22/391	236/8218	0.00189471	0.0155022	0.0123897	10235/7535/64926/5579/26279/5293/5880/356/27040/2277/4804/51378/3479/94235/4909/2249/57144/2786/5320/51764/810/26291	22
hsa04662	B cell receptor signaling pathway	11/391	84/8218	0.00199241	0.0158221	0.0126453	640/930/84433/55024/974/5579/5293/5880/973/23547/1380	11
hsa00053	Ascorbate and aldarate metabolism	6/391	30/8218	0.00250472	0.0193221	0.0154426	7363/7365/54490/10720/10941/54577	6
hsa04976	Bile secretion	11/391	89/8218	0.00316867	0.023765	0.0189935	5243/486/7363/478/7365/54490/10720/10941/54577/10599/9971	11
hsa00040	Pentose and glucuronate interconversions	6/391	35/8218	0.00560368	0.0402019	0.0321301	7363/7365/54490/10720/10941/54577	6
hsa05150	Staphylococcus aureus infection	11/391	96/8218	0.0056901	0.0402019	0.0321301	3115/6403/3112/3118/5648/2266/3860/192666/54474/1668/1673	11
hsa04923	Regulation of lipolysis in adipocytes	8/391	58/8218	0.00580694	0.0402019	0.0321301	5293/1081/153/5346/364/8471/2167/63924	8
hsa05416	Viral myocarditis	8/391	60/8218	0.00713878	0.0481867	0.0385118	5551/5880/959/3115/3112/940/3118/4624	8
hsa04668	TNF signaling pathway	12/391	114/8218	0.00779994	0.0513655	0.0410523	7133/5293/6352/4049/2277/3627/2920/6401/3569/84699/1437/6372	12
hsa04972	Pancreatic secretion	11/391	102/8218	0.00892385	0.0560335	0.0447831	5579/26279/952/486/1360/1357/478/5320/1131/22802/5644	11
hsa05142	Chagas disease	11/391	102/8218	0.00892385	0.0560335	0.0447831	915/916/919/5293/6352/917/356/3458/3593/3558/3569	11
hsa04727	GABAergic synapse	10/391	89/8218	0.00938707	0.0574722	0.045933	5579/94235/2786/2554/140679/51764/2566/55879/779/2556	10
hsa04974	Protein digestion and absorption	11/391	103/8218	0.00957871	0.0574722	0.045933	1308/486/7512/6543/1360/1357/478/256076/1297/1280/5644	11
hsa05140	Leishmaniasis	9/391	77/8218	0.0104766	0.061493	0.0491464	5579/3115/653361/3112/3458/3593/1378/3118/1917	9
hsa05170	Human immunodeficiency virus 1 infection	18/391	212/8218	0.0121524	0.0698116	0.0557949	915/916/7133/919/5579/60489/5293/5880/917/1234/164668/356/94235/200315/57144/2786/51764/810	18
hsa05310	Asthma	5/391	31/8218	0.0145244	0.0816996	0.065296	959/3115/3112/2205/3118	5
hsa05162	Measles	13/391	139/8218	0.0148617	0.0818909	0.0654489	915/916/5293/3718/3561/6504/917/356/940/3593/3558/30835/3569	13
hsa00860	Porphyrin metabolism	6/391	43/8218	0.015307	0.082658	0.066062	7363/7365/54490/10720/10941/54577	6
hsa05164	Influenza A	15/391	171/8218	0.0160621	0.0837563	0.0669398	5579/5293/6352/4261/3115/356/90865/3112/3458/3593/3118/3627/7177/3569/5644	15
hsa05031	Amphetamine addiction	8/391	69/8218	0.0161308	0.0837563	0.0669398	5579/2893/1644/2354/84699/2890/84152/810	8
hsa04725	Cholinergic synapse	11/391	113/8218	0.0183425	0.0934431	0.0746816	5579/5293/1141/94235/84699/2786/1131/51764/779/60482/100134444	11
hsa04024	cAMP signaling pathway	18/391	225/8218	0.0211512	0.105756	0.0845222	5293/5880/486/2893/610/1908/1081/5021/478/84699/153/2890/84152/810/3354/779/2693/6755	18
hsa00350	Tyrosine metabolism	5/391	36/8218	0.0265727	0.13032	0.104154	218/1644/1638/127/131	5
hsa00140	Steroid hormone biosynthesis	7/391	62/8218	0.0270293	0.13032	0.104154	3290/7363/7365/54490/10720/10941/54577	7
hsa05032	Morphine addiction	9/391	91/8218	0.0285684	0.135324	0.108154	5579/94235/2786/2554/140679/51764/2566/55879/2556	9
hsa04960	Aldosterone-regulated sodium reabsorption	5/391	37/8218	0.0295668	0.137639	0.110004	5579/5293/486/3479/478	5
hsa04970	Salivary secretion	9/391	92/8218	0.030393	0.139086	0.111161	5579/952/486/478/153/1131/810/4589/5542	9
hsa04950	Maturity onset diabetes of the young	4/391	26/8218	0.0329025	0.148061	0.118333	4760/3175/3170/3375	4
hsa00983	Drug metabolism - other enzymes	8/391	80/8218	0.0357488	0.158232	0.126463	1548/7363/2939/7365/54490/10720/10941/54577	8
hsa04670	Leukocyte transendothelial migration	10/391	114/8218	0.0444887	0.193741	0.154842	5579/5293/3702/5880/7294/653361/7122/5010/149461/58498	10
hsa05207	Chemical carcinogenesis - receptor activation	16/391	212/8218	0.0453111	0.19419	0.155201	5579/5293/1141/2249/7363/7471/84699/2939/153/7365/54490/10683/779/10720/10941/54577	16
hsa05152	Tuberculosis	14/391	180/8218	0.0476972	0.201223	0.160821	11151/4261/972/3115/3587/3112/3458/3593/1378/3118/30835/26253/3569/810	14
hsa04723	Retrograde endocannabinoid signaling	12/391	148/8218	0.0492337	0.204509	0.163448	5579/2893/94235/2786/2554/140679/51764/2890/2566/55879/779/2556	12
hsa04610	Complement and coagulation cascades	8/391	86/8218	0.0513553	0.206954	0.165402	1378/1380/730/5648/3078/2266/722/2244	8
hsa04911	Insulin secretion	8/391	86/8218	0.0513553	0.206954	0.165402	5579/6616/486/478/84699/1131/9699/779	8
hsa04512	ECM-receptor interaction	8/391	88/8218	0.0574008	0.227915	0.182154	2811/3695/158326/7148/63923/256076/1297/1280	8
hsa04625	C-type lectin receptor signaling pathway	9/391	104/8218	0.0588796	0.228666	0.182755	5293/3593/6361/3558/30835/26253/3569/810/93978	9
hsa04935	Growth hormone synthesis, secretion and action	10/391	120/8218	0.0592838	0.228666	0.182755	5579/5293/6753/3479/84699/2688/8471/779/2693/6755	10
hsa05166	Human T-cell leukemia virus 1 infection	16/391	222/8218	0.0636169	0.241923	0.19335	915/916/5293/3932/3718/3561/917/3115/4049/115650/3112/3558/3118/3569/84699/1437	16
hsa05133	Pertussis	7/391	76/8218	0.0688306	0.258115	0.20629	3394/3593/3569/722/810/6372/653509	7
hsa04973	Carbohydrate digestion and absorption	5/391	47/8218	0.0710903	0.262937	0.210144	5579/5293/486/478/6476	5
hsa05145	Toxoplasmosis	9/391	112/8218	0.0851519	0.310689	0.248309	4261/959/3115/3587/1234/3112/3458/3593/3118	9
hsa04713	Circadian entrainment	8/391	97/8218	0.0900156	0.324056	0.258992	5579/2893/94235/2786/51764/2890/810/4544	8
hsa04614	Renin-angiotensin system	3/391	23/8218	0.09365	0.328383	0.26245	1511/1215/186	3
hsa04964	Proximal tubule bicarbonate reclamation	3/391	23/8218	0.09365	0.328383	0.26245	486/762/478	3
hsa04728	Dopaminergic synapse	10/391	132/8218	0.0976245	0.337931	0.270081	5579/2893/94235/1644/84699/2786/51764/2890/84152/810	10
hsa05169	Epstein-Barr virus infection	14/391	202/8218	0.100821	0.344578	0.275393	930/915/2208/916/919/5293/3718/917/3115/3112/1380/3118/3627/3569	14
hsa05135	Yersinia infection	10/391	137/8218	0.117103	0.395222	0.31587	7535/925/7454/5293/3932/5880/27040/3558/926/3569	10
hsa04260	Cardiac muscle contraction	7/391	87/8218	0.119469	0.39823	0.318273	486/6543/478/125965/4624/59285/779	7
hsa05134	Legionellosis	5/391	57/8218	0.133411	0.43928	0.351081	3593/1378/2920/3569/1917	5
hsa05410	Hypertrophic cardiomyopathy	7/391	90/8218	0.13592	0.442151	0.353376	3695/6543/3479/3569/4624/59285/779	7
hsa00380	Tryptophan metabolism	4/391	42/8218	0.137593	0.442263	0.353466	169355/3620/11185/1644	4
hsa04918	Thyroid hormone synthesis	6/391	75/8218	0.145818	0.456544	0.364879	5579/486/389434/1081/478/84699	6
hsa04975	Fat digestion and absorption	4/391	43/8218	0.14638	0.456544	0.364879	26279/5320/8513/2168	4
hsa04066	HIF-1 signaling pathway	8/391	109/8218	0.147109	0.456544	0.364879	5579/5293/3458/51378/3479/3569/2056/253314	8
hsa04971	Gastric acid secretion	6/391	76/8218	0.152417	0.467642	0.373749	5579/3766/478/1131/810/887	6
hsa04510	Focal adhesion	13/391	201/8218	0.161152	0.488889	0.39073	5579/5293/5880/3695/2277/7148/3479/63923/57144/58498/256076/1297/1280	13
hsa02010	ABC transporters	4/391	45/8218	0.16458	0.492536	0.393644	5243/10349/225/10351	4
hsa04721	Synaptic vesicle cycle	6/391	78/8218	0.166003	0.492536	0.393644	10814/23025/6616/6506/140679/6511	6
hsa04020	Calcium signaling pathway	15/391	240/8218	0.169821	0.497748	0.39781	5579/5023/952/2277/6543/5737/2249/5021/5026/153/1131/810/779/887/26291	15
hsa05414	Dilated cardiomyopathy	7/391	96/8218	0.171907	0.497748	0.39781	3695/6543/3479/153/4624/59285/779	7
hsa00360	Phenylalanine metabolism	2/391	16/8218	0.175064	0.497748	0.39781	218/1644	2
hsa04724	Glutamatergic synapse	8/391	114/8218	0.175133	0.497748	0.39781	5579/2893/94235/6506/2786/51764/2890/6511	8
hsa04666	Fc gamma R-mediated phagocytosis	7/391	97/8218	0.178277	0.501403	0.400732	7454/5579/5293/5880/653361/5788/27040	7
hsa04929	GnRH secretion	5/391	64/8218	0.18763	0.522269	0.417408	5579/5293/610/1081/779	5
hsa00910	Nitrogen metabolism	2/391	17/8218	0.192508	0.530378	0.423889	762/768	2
hsa04261	Adrenergic signaling in cardiomyocytes	10/391	154/8218	0.197776	0.53939	0.431091	486/6543/478/84699/153/810/4624/59285/779/186	10
hsa05030	Cocaine addiction	4/391	49/8218	0.203176	0.546436	0.436723	1644/2354/84699/84152	4
hsa04623	Cytosolic DNA-sensing pathway	5/391	66/8218	0.204408	0.546436	0.436723	6352/90865/81030/3627/3569	5
hsa05167	Kaposi sarcoma-associated herpesvirus infection	12/391	194/8218	0.213182	0.564306	0.451005	5293/1234/131450/1233/440738/94235/2920/3569/2786/51764/810/1437	12
hsa04664	Fc epsilon RI signaling pathway	5/391	68/8218	0.221662	0.581057	0.464393	5293/5880/27040/2205/1437	5
hsa04620	Toll-like receptor signaling pathway	7/391	104/8218	0.225463	0.585338	0.467814	5293/6352/3593/4283/3627/6373/3569	7
hsa04924	Renin secretion	5/391	69/8218	0.230452	0.592591	0.47361	1908/153/810/22802/779	5
hsa04961	Endocrine and other factor-regulated calcium reabsorption	4/391	53/8218	0.244107	0.621783	0.496942	5579/486/6543/478	4
hsa05163	Human cytomegalovirus infection	13/391	225/8218	0.274076	0.691594	0.552736	5579/5293/6352/5880/3587/1234/356/94235/3569/84699/2786/51764/810	13
hsa03320	PPAR signaling pathway	5/391	75/8218	0.285027	0.712567	0.569498	729359/5346/364/2167/2168	5
hsa04015	Rap1 signaling pathway	12/391	210/8218	0.297806	0.733293	0.586062	10235/5579/5293/5880/27040/2277/4804/51378/3479/2249/810/26291	12
hsa04270	Vascular smooth muscle contraction	8/391	134/8218	0.306052	0.733293	0.586062	5579/26279/5588/4629/1908/5320/810/779	8
hsa04726	Serotonergic synapse	7/391	115/8218	0.306765	0.733293	0.586062	5579/94235/1644/2786/51764/3354/779	7
hsa05171	Coronavirus disease - COVID-19	13/391	232/8218	0.311227	0.733293	0.586062	5579/5293/6403/3593/3558/730/3627/3569/5648/2266/1440/1437/2244	13
hsa05202	Transcriptional misregulation in cancer	11/391	193/8218	0.312137	0.733293	0.586062	3002/5079/7102/171558/3695/4804/3479/3569/7490/1437/1668	11
hsa04730	Long-term depression	4/391	60/8218	0.319246	0.733293	0.586062	5579/3479/2890/2895	4
hsa05322	Systemic lupus erythematosus	8/391	136/8218	0.320299	0.733293	0.586062	959/3115/3112/940/3458/730/3118/1511	8
hsa01521	EGFR tyrosine kinase inhibitor resistance	5/391	79/8218	0.322665	0.733293	0.586062	5579/5293/3479/3569/253314	5
hsa04750	Inflammatory mediator regulation of TRP channels	6/391	98/8218	0.323192	0.733293	0.586062	5579/5293/5588/3479/810/8989	6
hsa04925	Aldosterone synthesis and secretion	6/391	98/8218	0.323192	0.733293	0.586062	5579/3777/478/84699/810/779	6
hsa05231	Choline metabolism in cancer	6/391	98/8218	0.323192	0.733293	0.586062	7454/5579/5293/5880/6581/60482	6
hsa05417	Lipid and atherosclerosis	12/391	215/8218	0.326058	0.73363	0.586332	5293/6352/959/1548/356/653361/6403/3593/2920/6401/3569/810	12
hsa00590	Arachidonic acid metabolism	4/391	61/8218	0.330178	0.736761	0.588834	5730/26279/5320/11283	4
hsa04213	Longevity regulating pathway - multiple species	4/391	62/8218	0.341129	0.754959	0.603378	5293/3479/8471/3170	4
hsa04962	Vasopressin-regulated water reabsorption	3/391	44/8218	0.349206	0.762194	0.609161	554/84699/398	3
hsa03250	Viral life cycle - HIV-1	4/391	63/8218	0.352092	0.762194	0.609161	60489/1234/164668/200315	4
hsa00592	alpha-Linolenic acid metabolism	2/391	26/8218	0.352868	0.762194	0.609161	26279/5320	2
hsa04936	Alcoholic liver disease	8/391	142/8218	0.363689	0.779334	0.62286	356/3593/2920/3569/127/131/2168/3605	8
hsa04927	Cortisol synthesis and secretion	4/391	65/8218	0.374013	0.795146	0.635497	3777/84699/779/190	4
hsa04742	Taste transduction	5/391	86/8218	0.389531	0.821666	0.656692	2554/1131/51764/3354/2556	5
hsa04022	cGMP-PKG signaling pathway	9/391	167/8218	0.39949	0.836143	0.668262	486/6543/478/84699/153/810/8471/4624/779	9
hsa04380	Osteoclast differentiation	7/391	128/8218	0.408535	0.84256	0.673391	5293/3932/55423/653361/23547/3458/2354	7
hsa04926	Relaxin signaling pathway	7/391	129/8218	0.416419	0.84256	0.673391	5293/2277/3640/94235/84699/2786/51764	7
hsa04920	Adipocytokine signaling pathway	4/391	69/8218	0.417613	0.84256	0.673391	7133/5588/3952/8471	4
hsa04613	Neutrophil extracellular trap formation	10/391	190/8218	0.417936	0.84256	0.673391	5579/5293/5880/2811/653361/6403/1378/1511/2266/2244	10
hsa04211	Longevity regulating pathway	5/391	89/8218	0.41816	0.84256	0.673391	5293/3479/84699/8471/253314	5
hsa00591	Linoleic acid metabolism	2/391	30/8218	0.421372	0.842745	0.673539	26279/5320	2
hsa04010	MAPK signaling pathway	15/391	294/8218	0.428118	0.849939	0.679289	10235/11184/5579/5778/5880/356/2277/4804/51378/3479/4909/2249/59285/779/26291	15
hsa04068	FoxO signaling pathway	7/391	131/8218	0.432162	0.851706	0.680701	8698/5293/3575/356/3479/3569/8471	7
hsa00052	Galactose metabolism	2/391	31/8218	0.437927	0.856814	0.684783	3906/6476	2
hsa01240	Biosynthesis of cofactors	8/391	153/8218	0.44418	0.862796	0.689564	169355/3620/7363/7365/54490/10720/10941/54577	8
hsa05218	Melanoma	4/391	72/8218	0.449862	0.867592	0.693397	5293/3479/2249/26291	4
hsa04210	Apoptosis	7/391	136/8218	0.471226	0.902348	0.721175	5293/5551/1521/1439/3002/356/63970	7
hsa05214	Glioma	4/391	75/8218	0.481527	0.91558	0.73175	5579/5293/3479/810	4
hsa04371	Apelin signaling pathway	7/391	139/8218	0.494355	0.926916	0.74081	440738/6543/94235/2786/5346/51764/810	7
hsa05418	Fluid shear stress and atherosclerosis	7/391	139/8218	0.494355	0.926916	0.74081	5293/5880/653361/3458/6401/2939/810	7
hsa04722	Neurotrophin signaling pathway	6/391	119/8218	0.502092	0.928792	0.742309	5293/356/4804/4909/398/810	6
hsa05412	Arrhythmogenic right ventricular cardiomyopathy	4/391	77/8218	0.502236	0.928792	0.742309	3695/6543/59285/779	4
hsa04933	AGE-RAGE signaling pathway in diabetic complications	5/391	100/8218	0.520249	0.952522	0.761275	5579/5293/2277/6401/3569	5
hsa04550	Signaling pathways regulating pluripotency of stem cells	7/391	143/8218	0.524694	0.952522	0.761275	5293/3718/3479/7471/9421/3175/80712	7
hsa04621	NOD-like receptor signaling pathway	9/391	186/8218	0.52841	0.952522	0.761275	9051/6352/115361/115362/440738/2920/3569/1668/1673	9
hsa04916	Melanogenesis	5/391	101/8218	0.529179	0.952522	0.761275	5579/1638/7471/84699/810	5
hsa04370	VEGF signaling pathway	3/391	59/8218	0.537597	0.961267	0.768264	5579/5293/5880	3
hsa04611	Platelet activation	6/391	124/8218	0.542756	0.964106	0.770533	10235/5293/2811/5023/2266/2244	6
hsa04978	Mineral absorption	3/391	60/8218	0.54909	0.968982	0.77443	486/6543/478	3
hsa04530	Tight junction	8/391	169/8218	0.557719	0.975719	0.779814	7454/911/913/7122/5010/4629/149461/910	8
hsa00120	Primary bile acid biosynthesis	1/391	17/8218	0.563749	0.975719	0.779814	9023	1
hsa00450	Selenocompound metabolism	1/391	17/8218	0.563749	0.975719	0.779814	11185	1
hsa04931	Insulin resistance	5/391	108/8218	0.589461	0.999972	0.799198	5579/5293/5588/3569/84699	5
hsa04145	Phagosome	7/391	152/8218	0.590202	0.999972	0.799198	11151/3115/653361/3112/3118/30835/653509	7
hsa04921	Oxytocin signaling pathway	7/391	154/8218	0.604143	0.999972	0.799198	5579/952/5021/810/59285/779/100134444	7
hsa00531	Glycosaminoglycan degradation	1/391	19/8218	0.604358	0.999972	0.799198	60495	1
hsa00071	Fatty acid degradation	2/391	43/8218	0.613718	0.999972	0.799198	127/131	2
hsa00100	Steroid biosynthesis	1/391	20/8218	0.623225	0.999972	0.799198	1591	1
hsa05160	Hepatitis C	7/391	157/8218	0.624583	0.999972	0.799198	5293/356/7122/5010/3458/149461/3627	7
hsa00010	Glycolysis / Gluconeogenesis	3/391	67/8218	0.624612	0.999972	0.799198	218/127/131	3
hsa04720	Long-term potentiation	3/391	67/8218	0.624612	0.999972	0.799198	5579/2890/810	3
hsa04360	Axon guidance	8/391	182/8218	0.642144	0.999972	0.799198	5293/5880/6585/151449/2045/56896/57144/137970	8
hsa04915	Estrogen signaling pathway	6/391	138/8218	0.647815	0.999972	0.799198	5293/84699/810/3860/192666/54474	6
hsa04930	Type II diabetes mellitus	2/391	46/8218	0.650546	0.999972	0.799198	5293/8471	2
hsa04912	GnRH signaling pathway	4/391	93/8218	0.652256	0.999972	0.799198	5579/1081/810/779	4
hsa04917	Prolactin signaling pathway	3/391	70/8218	0.65421	0.999972	0.799198	5293/1081/1447	3
hsa04810	Regulation of actin cytoskeleton	10/391	229/8218	0.65612	0.999972	0.799198	5293/5880/3695/4629/730/2249/57144/1131/58498/26291	10
hsa05161	Hepatitis B	7/391	162/8218	0.657314	0.999972	0.799198	5579/5293/3718/6775/356/3569/84699	7
hsa00220	Arginine biosynthesis	1/391	22/8218	0.658311	0.999972	0.799198	5009	1
hsa00340	Histidine metabolism	1/391	22/8218	0.658311	0.999972	0.799198	218	1
hsa00620	Pyruvate metabolism	2/391	47/8218	0.662187	0.999972	0.799198	127/131	2
hsa05034	Alcoholism	8/391	187/8218	0.672083	0.999972	0.799198	94235/1644/2354/84699/2786/51764/84152/810	8
hsa05223	Non-small cell lung cancer	3/391	72/8218	0.672994	0.999972	0.799198	5579/5293/3718	3
hsa04071	Sphingolipid signaling pathway	5/391	119/8218	0.674963	0.999972	0.799198	8698/5579/5293/5880/2205	5
hsa01524	Platinum drug resistance	3/391	73/8218	0.682101	0.999972	0.799198	5293/356/2939	3
hsa04152	AMPK signaling pathway	5/391	121/8218	0.689173	0.999972	0.799198	5293/3479/84699/3952/8471	5
hsa04919	Thyroid hormone signaling pathway	5/391	121/8218	0.689173	0.999972	0.799198	5579/5293/486/478/4624	5
hsa00534	Glycosaminoglycan biosynthesis - heparan sulfate / heparin	1/391	24/8218	0.690136	0.999972	0.799198	64579	1
hsa00565	Ether lipid metabolism	2/391	50/8218	0.695244	0.999972	0.799198	26279/5320	2
hsa04913	Ovarian steroidogenesis	2/391	51/8218	0.705654	0.999972	0.799198	3479/1081	2
hsa05224	Breast cancer	6/391	147/8218	0.707042	0.999972	0.799198	5293/3479/2249/7471/10683/26291	6
hsa00601	Glycosphingolipid biosynthesis - lacto and neolacto series	1/391	27/8218	0.732416	0.999972	0.799198	2529	1
hsa04744	Phototransduction	1/391	29/8218	0.757354	0.999972	0.799198	810	1
hsa00020	Citrate cycle (TCA cycle)	1/391	30/8218	0.76894	0.999972	0.799198	55753	1
hsa00030	Pentose phosphate pathway	1/391	30/8218	0.76894	0.999972	0.799198	8277	1
hsa01523	Antifolate resistance	1/391	30/8218	0.76894	0.999972	0.799198	3569	1
hsa04217	Necroptosis	6/391	159/8218	0.77493	0.999972	0.799198	3718/6775/356/90865/81030/3458	6
hsa04012	ErbB signaling pathway	3/391	85/8218	0.776908	0.999972	0.799198	5579/5293/57144	3
hsa04330	Notch signaling pathway	2/391	59/8218	0.778637	0.999972	0.799198	171558/10683	2
hsa00410	beta-Alanine metabolism	1/391	31/8218	0.779974	0.999972	0.799198	218	1
hsa04215	Apoptosis - multiple species	1/391	32/8218	0.790482	0.999972	0.799198	4804	1
hsa04540	Gap junction	3/391	88/8218	0.796627	0.999972	0.799198	5579/153/57369	3
hsa00500	Starch and sucrose metabolism	1/391	36/8218	0.827741	0.999972	0.799198	6476	1
hsa00760	Nicotinate and nicotinamide metabolism	1/391	36/8218	0.827741	0.999972	0.799198	952	1
hsa05130	Pathogenic Escherichia coli infection	7/391	197/8218	0.834885	0.999972	0.799198	356/7122/5010/4629/149461/3569/147945	7
hsa05221	Acute myeloid leukemia	2/391	67/8218	0.835293	0.999972	0.799198	5293/1437	2
hsa05226	Gastric cancer	5/391	149/8218	0.843989	0.999972	0.799198	5293/5243/2249/7471/26291	5
hsa04070	Phosphatidylinositol signaling system	3/391	97/8218	0.847224	0.999972	0.799198	5579/5293/810	3
hsa05215	Prostate cancer	3/391	97/8218	0.847224	0.999972	0.799198	5293/3479/84699	3
hsa05211	Renal cell carcinoma	2/391	69/8218	0.847249	0.999972	0.799198	5293/57144	2
hsa01522	Endocrine resistance	3/391	98/8218	0.852112	0.999972	0.799198	5293/3479/10683	3
hsa05120	Epithelial cell signaling in Helicobacter pylori infection	2/391	70/8218	0.852926	0.999972	0.799198	6352/2920	2
hsa00564	Glycerophospholipid metabolism	3/391	99/8218	0.856863	0.999972	0.799198	26279/5320/2819	3
hsa04520	Adherens junction	2/391	71/8218	0.858411	0.999972	0.799198	7454/5880	2
hsa04622	RIG-I-like receptor signaling pathway	2/391	71/8218	0.858411	0.999972	0.799198	3593/3627	2
hsa05205	Proteoglycans in cancer	7/391	205/8218	0.863071	0.999972	0.799198	5579/5293/356/3593/3479/60495/7471	7
hsa04216	Ferroptosis	1/391	41/8218	0.865158	0.999972	0.799198	440738	1
hsa04932	Non-alcoholic fatty liver disease	5/391	155/8218	0.867252	0.999972	0.799198	5293/356/3569/3952/125965	5
hsa04115	p53 signaling pathway	2/391	73/8218	0.868825	0.999972	0.799198	63970/3479	2
hsa04914	Progesterone-mediated oocyte maturation	3/391	102/8218	0.870325	0.999972	0.799198	5293/3479/387778	3
hsa04150	mTOR signaling pathway	5/391	156/8218	0.870831	0.999972	0.799198	5579/5293/3479/7471/253314	5
hsa01230	Biosynthesis of amino acids	2/391	75/8218	0.878531	0.999972	0.799198	8277/5009	2
hsa05212	Pancreatic cancer	2/391	76/8218	0.883132	0.999972	0.799198	5293/5880	2
hsa04928	Parathyroid hormone synthesis, secretion and action	3/391	106/8218	0.886532	0.999972	0.799198	5579/84699/1591	3
hsa03050	Proteasome	1/391	46/8218	0.894464	0.999972	0.799198	3458	1
hsa03018	RNA degradation	2/391	79/8218	0.895987	0.999972	0.799198	340529/645974	2
hsa04910	Insulin signaling pathway	4/391	137/8218	0.897119	0.999972	0.799198	5293/810/8471/253314	4
hsa04146	Peroxisome	2/391	82/8218	0.907517	0.999972	0.799198	51555/225	2
hsa05225	Hepatocellular carcinoma	5/391	168/8218	0.907779	0.999972	0.799198	5579/5293/51412/7471/2939	5
hsa00520	Amino sugar and nucleotide sugar metabolism	1/391	49/8218	0.908901	0.999972	0.799198	1118	1
hsa05020	Prion disease	9/391	273/8218	0.908985	0.999972	0.799198	5293/6352/5880/653361/730/3569/84699/125965/779	9
hsa04140	Autophagy - animal	4/391	141/8218	0.90909	0.999972	0.799198	5293/5588/440738/8471	4
hsa05017	Spinocerebellar ataxia	4/391	143/8218	0.9146	0.999972	0.799198	5579/5293/2890/6511	4
hsa05210	Colorectal cancer	2/391	86/8218	0.921041	0.999972	0.799198	5293/5880	2
hsa05415	Diabetic cardiomyopathy	6/391	203/8218	0.926331	0.999972	0.799198	5579/5293/5880/653361/1215/125965	6
hsa04072	Phospholipase D signaling pathway	4/391	148/8218	0.927095	0.999972	0.799198	5293/554/2205/5737	4
hsa00480	Glutathione metabolism	1/391	57/8218	0.938478	0.999972	0.799198	2939	1
hsa05213	Endometrial cancer	1/391	58/8218	0.941426	0.999972	0.799198	5293	1
hsa04934	Cushing syndrome	4/391	155/8218	0.941829	0.999972	0.799198	3777/7471/84699/779	4
hsa04218	Cellular senescence	4/391	156/8218	0.943697	0.999972	0.799198	5293/3805/3569/810	4
hsa04350	TGF-beta signaling pathway	2/391	95/8218	0.944973	0.999972	0.799198	3458/151449	2
hsa03015	mRNA surveillance pathway	2/391	97/8218	0.949263	0.999972	0.799198	340529/645974	2
hsa00561	Glycerolipid metabolism	1/391	62/8218	0.951873	0.999972	0.799198	8513	1
hsa04114	Oocyte meiosis	3/391	131/8218	0.952714	0.999972	0.799198	3479/810/387778	3
hsa00310	Lysine degradation	1/391	63/8218	0.95418	0.999972	0.799198	150572	1
hsa05217	Basal cell carcinoma	1/391	63/8218	0.95418	0.999972	0.799198	7471	1
hsa04142	Lysosome	3/391	132/8218	0.9544	0.999972	0.799198	1521/1511/27074	3
hsa05165	Human papillomavirus infection	10/391	331/8218	0.957931	0.999972	0.799198	5293/356/3695/7148/63923/7471/84699/256076/1297/1280	10
hsa04310	Wnt signaling pathway	4/391	170/8218	0.964693	0.999972	0.799198	5579/5880/7471/340419	4
hsa04922	Glucagon signaling pathway	2/391	107/8218	0.966344	0.999972	0.799198	84699/810	2
hsa05230	Central carbon metabolism in cancer	1/391	70/8218	0.967519	0.999972	0.799198	5293	1
hsa05203	Viral carcinogenesis	5/391	204/8218	0.96921	0.999972	0.799198	5293/3718/1234/1233/84699	5
hsa04137	Mitophagy - animal	1/391	72/8218	0.970562	0.999972	0.799198	440738	1
hsa00562	Inositol phosphate metabolism	1/391	73/8218	0.971975	0.999972	0.799198	5293	1
hsa05220	Chronic myeloid leukemia	1/391	76/8218	0.97582	0.999972	0.799198	5293	1
hsa01200	Carbon metabolism	2/391	115/8218	0.975885	0.999972	0.799198	8277/55753	2
hsa05100	Bacterial invasion of epithelial cells	1/391	77/8218	0.976982	0.999972	0.799198	5293	1
hsa05131	Shigellosis	6/391	247/8218	0.979975	0.999972	0.799198	5293/6352/5588/440738/58498/1437	6
hsa05022	Pathways of neurodegeneration - multiple diseases	14/391	476/8218	0.984049	0.999972	0.799198	7133/5579/356/440738/2893/3569/7471/125965/1131/8701/2890/810/4747/779	14
hsa01232	Nucleotide metabolism	1/391	85/8218	0.984476	0.999972	0.799198	270	1
hsa04714	Thermogenesis	5/391	232/8218	0.987811	0.999972	0.799198	51412/84699/125965/5346/26291	5
hsa05222	Small cell lung cancer	1/391	92/8218	0.989006	0.999972	0.799198	5293	1
hsa05016	Huntington disease	7/391	306/8218	0.992066	0.999972	0.799198	2893/3766/6506/84699/125965/8701/2890	7
hsa05206	MicroRNAs in cancer	7/391	310/8218	0.993017	0.999972	0.799198	5579/5293/5243/8626/7148/63923/1591	7
hsa05208	Chemical carcinogenesis - reactive oxygen species	4/391	223/8218	0.994725	0.999972	0.799198	5293/653361/2939/125965	4
hsa03013	Nucleocytoplasmic transport	1/391	108/8218	0.995009	0.999972	0.799198	1917	1
hsa04390	Hippo signaling pathway	2/391	157/8218	0.996039	0.999972	0.799198	151449/7471	2
hsa05132	Salmonella infection	4/391	249/8218	0.998047	0.999972	0.799198	5293/5788/3569/58498	4
hsa00230	Purine metabolism	1/391	128/8218	0.998145	0.999972	0.799198	270	1
hsa04144	Endocytosis	4/391	251/8218	0.998193	0.999972	0.799198	9744/3561/1234/6457	4
hsa05010	Alzheimer disease	8/391	384/8218	0.998308	0.999972	0.799198	5293/3569/7471/125965/1131/810/8471/779	8
hsa00190	Oxidative phosphorylation	1/391	134/8218	0.998622	0.999972	0.799198	125965	1
hsa05014	Amyotrophic lateral sclerosis	7/391	364/8218	0.998855	0.999972	0.799198	7133/440738/6506/125965/8701/2890/4747	7
hsa04120	Ubiquitin mediated proteolysis	1/391	142/8218	0.999073	0.999972	0.799198	326	1
hsa04740	Olfactory transduction	7/391	439/8218	0.999925	0.999972	0.799198	390072/6543/51764/284521/810/150681/284532	7
hsa05012	Parkinson disease	2/391	266/8218	0.999972	0.999972	0.799198	125965/810	2

## Sheet: GO
Table S4. Functional enrichment analysis based on Gene Ontology (GO).
ID	ONTOLOGY	Description	GeneRatio	BgRatio	pvalue	p.adjust	qvalue	geneID	Count
GO:0042110	BP	T cell activation	93/727	487/18723	1.25e-38	6.95e-35	5.56e-35	ZAP70/RASAL3/JAML/TESPA1/CCR7/LY9/CD3D/CD48/SIT1/CD3E/CARD11/TNFRSF1B/CD27/CD8A/WAS/TBX21/CCL19/PLA2G2D/PIK3CD/TMIGD2/LCK/CD5/CORO1A/JAK3/CD7/SASH3/FUT7/CRTAM/SLAMF6/ITK/CD2/SIRPG/SLAMF1/CD6/CCL5/EBI3/GPR18/RAC2/CD3G/EOMES/SLA2/IL12RB1/CD40LG/SPN/CD74/HLA-DPB1/CD1C/TREML2/ZNF683/IL7R/RIPOR2/TIGIT/TNFSF14/CLECL1/KLRC1/TNFRSF13C/WDFY4/PTPRC/LAT/XCL1/CCDC88B/KLRK1/HLA-DOB/CD28/LAG3/CTLA4/SLAMF7/THEM…	93
GO:0002443	BP	leukocyte mediated immunity	80/727	440/18723	1.1e-31	3.06e-28	2.45e-28	PTGDS/CPLX2/BLK/CD19/GZMM/CHGA/FCER2/NCR3/TNFRSF1B/CD27/CD8A/WAS/TBX21/PIK3CD/CORO1A/JAK3/PRF1/SASH3/FUT7/CRTAM/SLAMF6/SLAMF1/STAP1/RAC2/SLA2/IL12RB1/CD40LG/SH2D1A/DNASE1L3/CD74/HLA-DPB1/CD1C/IL18RAP/IL7R/CD96/LTA/GZMB/CD226/KLRC1/PTPRC/LAT/XCL1/NCR1/KLRK1/HLA-DOB/CD28/LAG3/SLAMF7/CD1E/CCR2/IL12B/CLNK/IL2/HLA-DQB2/KLRD1/CR1/CR2/SH2D1B/KLRC4-KLRK1/C7/HLA-DQA2/IGLL1/CTSG/CLEC12B/CD1B/KIR2DL4/CLEC4G…	80
GO:0050863	BP	regulation of T cell activation	68/727	329/18723	1.62e-30	3e-27	2.4e-27	ZAP70/RASAL3/TESPA1/CCR7/SIT1/CD3E/CARD11/TNFRSF1B/CD27/TBX21/CCL19/PLA2G2D/TMIGD2/LCK/CD5/CORO1A/JAK3/SASH3/CRTAM/CD2/SIRPG/SLAMF1/CD6/CCL5/EBI3/RAC2/IL12RB1/CD40LG/SPN/CD74/HLA-DPB1/ZNF683/IL7R/RIPOR2/TIGIT/TNFSF14/CLECL1/TNFRSF13C/PTPRC/LAT/XCL1/CCDC88B/KLRK1/HLA-DOB/CD28/LAG3/CTLA4/CCL21/PRKCQ/ICOS/CCR2/IFNG/IL12B/IL2/HLA-DQB2/LAX1/CR1/IGF1/KLRC4-KLRK1/HLA-DQA2/CD209/IRF4/CLEC4G/IL23R/IL6/IL2…	68
GO:0002449	BP	lymphocyte mediated immunity	67/727	350/18723	5.35e-28	7.45e-25	5.96e-25	CD19/GZMM/FCER2/NCR3/TNFRSF1B/CD27/CD8A/WAS/TBX21/CORO1A/PRF1/SASH3/FUT7/CRTAM/SLAMF6/SLAMF1/SLA2/IL12RB1/CD40LG/SH2D1A/CD74/HLA-DPB1/CD1C/IL18RAP/IL7R/CD96/LTA/GZMB/CD226/KLRC1/PTPRC/XCL1/NCR1/KLRK1/HLA-DOB/CD28/LAG3/SLAMF7/CD1E/CCR2/IL12B/CLNK/IL2/HLA-DQB2/KLRD1/CR1/CR2/SH2D1B/KLRC4-KLRK1/C7/HLA-DQA2/IGLL1/CLEC12B/CD1B/KIR2DL4/CLEC4G/IL23R/KIR3DL1/IL6/AIRE/CCR6/IGLL5/IL21/LEP/C4BPA/KLRF2/SERPIN…	67
GO:1903037	BP	regulation of leukocyte cell-cell adhesion	64/727	336/18723	1.19e-26	1.32e-23	1.06e-23	ZAP70/RASAL3/TESPA1/CCR7/CD3E/CARD11/CD27/TBX21/CCL19/PLA2G2D/TMIGD2/LCK/CD5/CORO1A/JAK3/SASH3/FUT7/CRTAM/SIRPG/SLAMF1/CD6/CCL5/EBI3/IL12RB1/CD40LG/SPN/CD74/HLA-DPB1/IL7R/RIPOR2/TIGIT/TNFSF14/SELP/CLECL1/TNFRSF13C/PTPRC/XCL1/CCDC88B/KLRK1/HLA-DOB/CD28/LAG3/CTLA4/CCL21/PRKCQ/ICOS/CCR2/IFNG/IL12B/IL2/HLA-DQB2/LAX1/CR1/IGF1/KLRC4-KLRK1/HLA-DQA2/CD209/CLEC4G/IL23R/SELE/IL6/IL21/LEP/EPO	64
GO:0007159	BP	leukocyte cell-cell adhesion	67/727	371/18723	1.88e-26	1.65e-23	1.32e-23	ZAP70/RASAL3/TESPA1/CCR7/CD3E/CARD11/SELL/CD27/TBX21/CCL19/PLA2G2D/TMIGD2/LCK/CD5/CORO1A/JAK3/SASH3/FUT7/CRTAM/SIRPG/SLAMF1/CD6/CCL5/EBI3/RAC2/IL12RB1/CD40LG/SPN/CD74/HLA-DPB1/IL7R/RIPOR2/TIGIT/TNFSF14/SELP/CLECL1/TNFRSF13C/PTPRC/XCL1/CCDC88B/KLRK1/HLA-DOB/CD28/LAG3/ITGB7/CTLA4/CCL21/PRKCQ/ICOS/CCR2/IFNG/IL12B/IL2/HLA-DQB2/LAX1/CR1/IGF1/KLRC4-KLRK1/HLA-DQA2/CD209/CLEC4G/IL23R/SELE/IL6/IL21/LEP/EPO	67
GO:1903039	BP	positive regulation of leukocyte cell-cell adhesion	54/727	239/18723	2.07e-26	1.65e-23	1.32e-23	ZAP70/RASAL3/TESPA1/CCR7/CD3E/CARD11/CD27/CCL19/TMIGD2/LCK/CD5/CORO1A/JAK3/SASH3/FUT7/SIRPG/SLAMF1/CD6/CCL5/EBI3/IL12RB1/CD40LG/CD74/HLA-DPB1/IL7R/TNFSF14/SELP/CLECL1/TNFRSF13C/PTPRC/XCL1/CCDC88B/KLRK1/HLA-DOB/CD28/CCL21/PRKCQ/ICOS/CCR2/IFNG/IL12B/IL2/HLA-DQB2/CR1/IGF1/KLRC4-KLRK1/HLA-DQA2/CD209/IL23R/SELE/IL6/IL21/LEP/EPO	54
GO:0050870	BP	positive regulation of T cell activation	51/727	216/18723	5.94e-26	4.14e-23	3.31e-23	ZAP70/RASAL3/TESPA1/CCR7/CD3E/CARD11/CD27/CCL19/TMIGD2/LCK/CD5/CORO1A/JAK3/SASH3/SIRPG/SLAMF1/CD6/CCL5/EBI3/IL12RB1/CD40LG/CD74/HLA-DPB1/IL7R/TNFSF14/CLECL1/TNFRSF13C/PTPRC/XCL1/CCDC88B/KLRK1/HLA-DOB/CD28/CCL21/PRKCQ/ICOS/CCR2/IFNG/IL12B/IL2/HLA-DQB2/CR1/IGF1/KLRC4-KLRK1/HLA-DQA2/CD209/IL23R/IL6/IL21/LEP/EPO	51
GO:0022409	BP	positive regulation of cell-cell adhesion	58/727	284/18723	7.26e-26	4.49e-23	3.6e-23	ZAP70/RASAL3/TESPA1/CCR7/CD3E/CARD11/CD27/CCL19/TMIGD2/LCK/CD5/CORO1A/JAK3/SASH3/FUT7/SIRPG/SLAMF1/CD6/CCL5/EBI3/IL12RB1/CD40LG/CD74/HLA-DPB1/IL7R/TNFSF14/SELP/CLECL1/TNFRSF13C/PTPRC/XCL1/CCDC88B/KLRK1/HLA-DOB/CD28/CCL21/PRKCQ/ICOS/CCR2/IFNG/IL12B/IL2/HLA-DQB2/CR1/IGF1/KLRC4-KLRK1/HLA-DQA2/CD209/IL23R/SELE/IL6/CXCL13/IL21/LEP/FGG/EPO/FGB/FOXA2	58
GO:0002706	BP	regulation of lymphocyte mediated immunity	45/727	168/18723	1.68e-25	9.34e-23	7.48e-23	FCER2/NCR3/TNFRSF1B/WAS/TBX21/SASH3/FUT7/CRTAM/SLAMF6/SLAMF1/IL12RB1/SH2D1A/CD1C/IL18RAP/IL7R/CD96/LTA/CD226/KLRC1/PTPRC/XCL1/NCR1/KLRK1/CD28/LAG3/CD1E/CCR2/IL12B/CLNK/IL2/KLRD1/CR1/CR2/SH2D1B/KLRC4-KLRK1/CLEC12B/CD1B/KIR2DL4/CLEC4G/IL23R/IL6/IL21/LEP/C4BPA/SERPINB4	45
GO:0001906	BP	cell killing	47/727	188/18723	3.69e-25	1.87e-22	1.49e-22	GZMM/CHGA/FCER2/NCR3/CORO1A/PRF1/CRTAM/SLAMF6/STAP1/IL12RB1/SH2D1A/DNASE1L3/CD1C/IL18RAP/IL7R/GZMB/GNLY/CD226/KLRC1/PTPRC/XCL1/NCR1/KLRK1/LAG3/SLAMF7/CD1E/IFNG/IL12B/KLRD1/KLRC4-KLRK1/CTSG/CLEC12B/CD1B/KIR2DL4/IL23R/KIR3DL1/CFHR1/IL21/LEP/CCL13/KLRF2/DCD/CXCL6/MUC7/SERPINB4/DEFA3/DEFB4A	47
GO:0002703	BP	regulation of leukocyte mediated immunity	51/727	226/18723	5.66e-25	2.63e-22	2.1e-22	BLK/FCER2/NCR3/TNFRSF1B/WAS/TBX21/JAK3/SASH3/FUT7/CRTAM/SLAMF6/SLAMF1/STAP1/RAC2/IL12RB1/SH2D1A/DNASE1L3/CD1C/IL18RAP/IL7R/CD96/LTA/CD226/KLRC1/PTPRC/XCL1/NCR1/KLRK1/CD28/LAG3/CD1E/CCR2/IL12B/CLNK/IL2/KLRD1/CR1/CR2/SH2D1B/KLRC4-KLRK1/CLEC12B/CD1B/KIR2DL4/CLEC4G/IL23R/IL6/IL21/LEP/C4BPA/CXCL6/SERPINB4	51
GO:0022407	BP	regulation of cell-cell adhesion	71/727	448/18723	1.94e-24	8.32e-22	6.66e-22	ZAP70/RASAL3/BLK/TESPA1/CCR7/CD3E/CARD11/CD27/TBX21/CCL19/PLA2G2D/TMIGD2/LCK/CD5/CORO1A/JAK3/SASH3/FUT7/CRTAM/SIRPG/SLAMF1/CD6/CCL5/EBI3/IL12RB1/CD40LG/SPN/CD74/HLA-DPB1/IL7R/RIPOR2/TIGIT/TNFSF14/SELP/CLECL1/TNFRSF13C/PTPRC/XCL1/CCDC88B/KLRK1/HLA-DOB/CD28/LAG3/CTLA4/CCL21/PRKCQ/ICOS/CCR2/IFNG/IL12B/IL2/HLA-DQB2/LAX1/CR1/IGF1/KLRC4-KLRK1/HLA-DQA2/CD209/EPHA7/CLEC4G/IL23R/SELE/IL6/WNT1/CXCL13/IL21/…	71
GO:0002697	BP	regulation of immune effector process	61/727	339/18723	4.51e-24	1.79e-21	1.44e-21	BLK/FCER2/NCR3/TNFRSF1B/WAS/TBX21/CCL19/JAK3/SASH3/FUT7/CRTAM/SLAMF6/SLAMF1/STAP1/RAC2/FCRL3/IL12RB1/CD40LG/SH2D1A/DNASE1L3/CD74/CD1C/IL18RAP/ZNF683/IL7R/CD96/LTA/CD226/CD244/NCF1/KLRC1/PTPRC/XCL1/NCR1/KLRK1/CD28/LAG3/CD1E/CCR2/IFNG/IL12B/CLNK/IL2/KLRD1/CR1/CR2/SH2D1B/KLRC4-KLRK1/IRF4/CLEC12B/CD1B/KIR2DL4/CLEC4G/IL23R/IL6/IL21/LEP/C4BPA/CXCL6/SERPINB4/IL17A	61
GO:0001909	BP	leukocyte mediated cytotoxicity	37/727	124/18723	5.49e-23	2.04e-20	1.63e-20	GZMM/NCR3/CORO1A/PRF1/CRTAM/SLAMF6/STAP1/IL12RB1/SH2D1A/DNASE1L3/CD1C/IL18RAP/IL7R/GZMB/CD226/KLRC1/PTPRC/XCL1/NCR1/KLRK1/LAG3/SLAMF7/CD1E/IL12B/KLRD1/KLRC4-KLRK1/CTSG/CLEC12B/CD1B/KIR2DL4/IL23R/KIR3DL1/IL21/LEP/KLRF2/CXCL6/SERPINB4	37
GO:0030098	BP	lymphocyte differentiation	62/727	374/18723	1.71e-22	5.94e-20	4.75e-20	ZAP70/CD19/TESPA1/CCR7/LY9/CD3D/MS4A1/CD3E/CARD11/CD27/CD8A/CD79B/TBX21/CCL19/PLA2G2D/PIK3CD/LCK/JAK3/SASH3/FUT7/CRTAM/SLAMF6/ITK/CD2/SLAMF1/GPR18/FCRL3/CD3G/EOMES/IL12RB1/CD40LG/IKZF1/CD79A/SPN/CD74/ZNF683/IL7R/IRF8/KLRC1/ITM2A/PTPRC/POU2AF1/CD28/LAG3/CTLA4/THEMIS/CCR2/IFNG/IL12B/IL2/CR1/CR2/AICDA/IRF4/IL23R/IL6/AIRE/WNT1/CCR6/IL21/LEP/ONECUT1	62
GO:0050670	BP	regulation of lymphocyte proliferation	48/727	225/18723	1.91e-22	6.27e-20	5.02e-20	ZAP70/RASAL3/BLK/CD3E/CARD11/TNFRSF1B/CCL19/PLA2G2D/TMIGD2/TNFRSF13B/CORO1A/JAK3/SASH3/CRTAM/SLAMF1/CD6/CCL5/EBI3/RAC2/FCRL3/IL12RB1/CD40LG/SPN/CD74/HLA-DPB1/CLECL1/TNFRSF13C/PTPRC/XCL1/CCDC88B/CHRNB2/CD28/CTLA4/CD38/PRKCQ/CCR2/IL12B/IL2/CR1/IGF1/CD209/CLEC4G/IL23R/IL6/TAC1/IL21/LEP/EPO	48
GO:0050671	BP	positive regulation of lymphocyte proliferation	38/727	137/18723	2.59e-22	7.9e-20	6.32e-20	ZAP70/RASAL3/CD3E/CARD11/CCL19/TMIGD2/CORO1A/JAK3/SASH3/SLAMF1/CD6/CCL5/EBI3/FCRL3/IL12RB1/CD40LG/CD74/HLA-DPB1/CLECL1/TNFRSF13C/PTPRC/XCL1/CCDC88B/CHRNB2/CD28/CD38/PRKCQ/CCR2/IL12B/IL2/IGF1/CD209/IL23R/IL6/TAC1/IL21/LEP/EPO	38
GO:0046651	BP	lymphocyte proliferation	54/727	288/18723	2.69e-22	7.9e-20	6.32e-20	ZAP70/RASAL3/BLK/CD19/MS4A1/CD3E/CARD11/TNFRSF1B/CCL19/PLA2G2D/TMIGD2/TNFRSF13B/CORO1A/JAK3/SASH3/CRTAM/SLAMF1/CD6/CCL5/EBI3/RAC2/FCRL3/IL12RB1/CD40LG/CD79A/SPN/CD74/HLA-DPB1/IL7R/TNFSF14/CLECL1/TNFRSF13C/PTPRC/XCL1/CCDC88B/CHRNB2/CD28/CTLA4/CD38/PRKCQ/CCR2/IL12B/IL2/CR1/CR2/IGF1/CD209/CLEC4G/IL23R/IL6/TAC1/IL21/LEP/EPO	54
GO:0032944	BP	regulation of mononuclear cell proliferation	48/727	227/18723	2.86e-22	7.98e-20	6.39e-20	ZAP70/RASAL3/BLK/CD3E/CARD11/TNFRSF1B/CCL19/PLA2G2D/TMIGD2/TNFRSF13B/CORO1A/JAK3/SASH3/CRTAM/SLAMF1/CD6/CCL5/EBI3/RAC2/FCRL3/IL12RB1/CD40LG/SPN/CD74/HLA-DPB1/CLECL1/TNFRSF13C/PTPRC/XCL1/CCDC88B/CHRNB2/CD28/CTLA4/CD38/PRKCQ/CCR2/IL12B/IL2/CR1/IGF1/CD209/CLEC4G/IL23R/IL6/TAC1/IL21/LEP/EPO	48
GO:1903131	BP	mononuclear cell differentiation	66/727	426/18723	3.24e-22	8.6e-20	6.88e-20	ZAP70/BLK/CD19/TESPA1/CCR7/LY9/CD3D/MS4A1/CD3E/CARD11/CD27/CD8A/CD79B/TBX21/CCL19/PLA2G2D/PIK3CD/LCK/JAK3/SASH3/FUT7/CRTAM/SLAMF6/ITK/CD2/SLAMF1/GPR18/FCRL3/CD3G/EOMES/IL12RB1/CD40LG/IKZF1/CD79A/SPN/CD74/ZNF683/IL7R/IRF8/KLRC1/ITM2A/PTPRC/POU2AF1/CD28/LAG3/CTLA4/THEMIS/CCR2/IFNG/IL12B/IL2/CR1/CR2/AICDA/UBD/IRF4/IL23R/IL6/AIRE/WNT1/CCR6/IL21/LEP/CSF2/DHRS2/ONECUT1	66
GO:0032946	BP	positive regulation of mononuclear cell proliferation	38/727	138/18723	3.45e-22	8.72e-20	6.98e-20	ZAP70/RASAL3/CD3E/CARD11/CCL19/TMIGD2/CORO1A/JAK3/SASH3/SLAMF1/CD6/CCL5/EBI3/FCRL3/IL12RB1/CD40LG/CD74/HLA-DPB1/CLECL1/TNFRSF13C/PTPRC/XCL1/CCDC88B/CHRNB2/CD28/CD38/PRKCQ/CCR2/IL12B/IL2/IGF1/CD209/IL23R/IL6/TAC1/IL21/LEP/EPO	38
GO:0032943	BP	mononuclear cell proliferation	54/727	291/18723	4.48e-22	1.09e-19	8.69e-20	ZAP70/RASAL3/BLK/CD19/MS4A1/CD3E/CARD11/TNFRSF1B/CCL19/PLA2G2D/TMIGD2/TNFRSF13B/CORO1A/JAK3/SASH3/CRTAM/SLAMF1/CD6/CCL5/EBI3/RAC2/FCRL3/IL12RB1/CD40LG/CD79A/SPN/CD74/HLA-DPB1/IL7R/TNFSF14/CLECL1/TNFRSF13C/PTPRC/XCL1/CCDC88B/CHRNB2/CD28/CTLA4/CD38/PRKCQ/CCR2/IL12B/IL2/CR1/CR2/IGF1/CD209/CLEC4G/IL23R/IL6/TAC1/IL21/LEP/EPO	54
GO:0042102	BP	positive regulation of T cell proliferation	33/727	101/18723	4.91e-22	1.14e-19	9.12e-20	ZAP70/RASAL3/CD3E/CARD11/CCL19/TMIGD2/CORO1A/JAK3/SASH3/SLAMF1/CD6/CCL5/EBI3/IL12RB1/CD40LG/HLA-DPB1/CLECL1/TNFRSF13C/PTPRC/XCL1/CCDC88B/CD28/PRKCQ/CCR2/IL12B/IL2/IGF1/CD209/IL23R/IL6/IL21/LEP/EPO	33
GO:0070663	BP	regulation of leukocyte proliferation	49/727	245/18723	1.35e-21	3e-19	2.4e-19	ZAP70/RASAL3/BLK/CD3E/CARD11/TNFRSF1B/CCL19/PLA2G2D/TMIGD2/TNFRSF13B/CORO1A/JAK3/SASH3/CRTAM/SLAMF1/CD6/CCL5/EBI3/RAC2/FCRL3/IL12RB1/CD40LG/SPN/CD74/HLA-DPB1/CLECL1/TNFRSF13C/PTPRC/XCL1/CCDC88B/IL33/CHRNB2/CD28/CTLA4/CD38/PRKCQ/CCR2/IL12B/IL2/CR1/IGF1/CD209/CLEC4G/IL23R/IL6/TAC1/IL21/LEP/EPO	49
GO:0042129	BP	regulation of T cell proliferation	41/727	171/18723	2.34e-21	5.01e-19	4.01e-19	ZAP70/RASAL3/CD3E/CARD11/TNFRSF1B/CCL19/PLA2G2D/TMIGD2/CORO1A/JAK3/SASH3/CRTAM/SLAMF1/CD6/CCL5/EBI3/RAC2/IL12RB1/CD40LG/SPN/HLA-DPB1/CLECL1/TNFRSF13C/PTPRC/XCL1/CCDC88B/CD28/CTLA4/PRKCQ/CCR2/IL12B/IL2/CR1/IGF1/CD209/CLEC4G/IL23R/IL6/IL21/LEP/EPO	41
GO:0031341	BP	regulation of cell killing	32/727	99/18723	3.04e-21	6.27e-19	5.02e-19	FCER2/NCR3/PRF1/CRTAM/SLAMF6/STAP1/IL12RB1/SH2D1A/DNASE1L3/CD1C/IL18RAP/IL7R/CD226/KLRC1/PTPRC/XCL1/NCR1/KLRK1/LAG3/CD1E/IFNG/IL12B/KLRD1/KLRC4-KLRK1/CLEC12B/CD1B/KIR2DL4/IL23R/IL21/LEP/CXCL6/SERPINB4	32
GO:0070661	BP	leukocyte proliferation	55/727	318/18723	5.89e-21	1.17e-18	9.37e-19	ZAP70/RASAL3/BLK/CD19/MS4A1/CD3E/CARD11/TNFRSF1B/CCL19/PLA2G2D/TMIGD2/TNFRSF13B/CORO1A/JAK3/SASH3/CRTAM/SLAMF1/CD6/CCL5/EBI3/RAC2/FCRL3/IL12RB1/CD40LG/CD79A/SPN/CD74/HLA-DPB1/IL7R/TNFSF14/CLECL1/TNFRSF13C/PTPRC/XCL1/CCDC88B/IL33/CHRNB2/CD28/CTLA4/CD38/PRKCQ/CCR2/IL12B/IL2/CR1/CR2/IGF1/CD209/CLEC4G/IL23R/IL6/TAC1/IL21/LEP/EPO	55
GO:0070665	BP	positive regulation of leukocyte proliferation	38/727	150/18723	8.66e-21	1.66e-18	1.33e-18	ZAP70/RASAL3/CD3E/CARD11/CCL19/TMIGD2/CORO1A/JAK3/SASH3/SLAMF1/CD6/CCL5/EBI3/FCRL3/IL12RB1/CD40LG/CD74/HLA-DPB1/CLECL1/TNFRSF13C/PTPRC/XCL1/CCDC88B/CHRNB2/CD28/CD38/PRKCQ/CCR2/IL12B/IL2/IGF1/CD209/IL23R/IL6/TAC1/IL21/LEP/EPO	38
GO:0050900	BP	leukocyte migration	59/727	369/18723	1.2e-20	2.22e-18	1.78e-18	ZAP70/JAML/CHGA/CCR7/CNR2/SELL/CXCR3/TBX21/CCL19/PIK3CD/LCK/CORO1A/FUT7/CRTAM/SLAMF1/CCL5/STAP1/GPR18/RAC2/IL16/SPN/CD74/ASB2/XCL2/RIPOR2/CXCR5/CCR5/CCL14/SELP/CD200R1/XCL1/KLRK1/CCL23/ITGB7/CCL16/CH25H/CCL21/PTN/CCR2/CCL17/VEGFD/CXCL9/KLRC4-KLRK1/GPR15/EDN3/CXCL10/CXCL2/SELE/CXCL11/IL6/AIRE/CCR6/CXCL13/LEP/CCL13/DEFB124/CCL24/CXCL6/IL17A	59
GO:0001910	BP	regulation of leukocyte mediated cytotoxicity	29/727	82/18723	1.27e-20	2.27e-18	1.82e-18	NCR3/CRTAM/SLAMF6/STAP1/IL12RB1/SH2D1A/DNASE1L3/CD1C/IL18RAP/IL7R/CD226/KLRC1/PTPRC/XCL1/NCR1/KLRK1/LAG3/CD1E/IL12B/KLRD1/KLRC4-KLRK1/CLEC12B/CD1B/KIR2DL4/IL23R/IL21/LEP/CXCL6/SERPINB4	29
GO:0050867	BP	positive regulation of cell activation	63/727	420/18723	1.7e-20	2.95e-18	2.36e-18	ZAP70/RASAL3/TESPA1/CCR7/CD3E/CARD11/CD27/TBX21/CCL19/TMIGD2/LCK/CD5/CORO1A/JAK3/SASH3/CD2/SIRPG/SLAMF1/CD6/CCL5/EBI3/STAP1/FCRL3/IL12RB1/CD40LG/CD74/HLA-DPB1/IL7R/TNFSF14/CD226/SELP/CLECL1/TNFRSF13C/PTPRC/XCL1/CCDC88B/IL33/KLRK1/HLA-DOB/CHRNB2/CD28/CD38/CCL21/PRKCQ/ICOS/CCR2/IFNG/IL12B/IL2/HLA-DQB2/CR1/IGF1/KLRC4-KLRK1/HLA-DQA2/CD209/IGLL1/IL23R/IL6/TAC1/IGLL5/IL21/LEP/EPO	63
GO:0002696	BP	positive regulation of leukocyte activation	62/727	409/18723	2e-20	3.37e-18	2.7e-18	ZAP70/RASAL3/TESPA1/CCR7/CD3E/CARD11/CD27/TBX21/CCL19/TMIGD2/LCK/CD5/CORO1A/JAK3/SASH3/CD2/SIRPG/SLAMF1/CD6/CCL5/EBI3/STAP1/FCRL3/IL12RB1/CD40LG/CD74/HLA-DPB1/IL7R/TNFSF14/CD226/CLECL1/TNFRSF13C/PTPRC/XCL1/CCDC88B/IL33/KLRK1/HLA-DOB/CHRNB2/CD28/CD38/CCL21/PRKCQ/ICOS/CCR2/IFNG/IL12B/IL2/HLA-DQB2/CR1/IGF1/KLRC4-KLRK1/HLA-DQA2/CD209/IGLL1/IL23R/IL6/TAC1/IGLL5/IL21/LEP/EPO	62
GO:0051251	BP	positive regulation of lymphocyte activation	58/727	362/18723	2.32e-20	3.8e-18	3.05e-18	ZAP70/RASAL3/TESPA1/CCR7/CD3E/CARD11/CD27/TBX21/CCL19/TMIGD2/LCK/CD5/CORO1A/JAK3/SASH3/SIRPG/SLAMF1/CD6/CCL5/EBI3/FCRL3/IL12RB1/CD40LG/CD74/HLA-DPB1/IL7R/TNFSF14/CLECL1/TNFRSF13C/PTPRC/XCL1/CCDC88B/KLRK1/HLA-DOB/CHRNB2/CD28/CD38/CCL21/PRKCQ/ICOS/CCR2/IFNG/IL12B/IL2/HLA-DQB2/CR1/IGF1/KLRC4-KLRK1/HLA-DQA2/CD209/IGLL1/IL23R/IL6/TAC1/IGLL5/IL21/LEP/EPO	58
GO:0030217	BP	T cell differentiation	48/727	257/18723	7.24e-20	1.15e-17	9.22e-18	ZAP70/TESPA1/CCR7/LY9/CD3D/CD3E/CARD11/CD27/CD8A/TBX21/CCL19/PLA2G2D/PIK3CD/LCK/JAK3/SASH3/FUT7/CRTAM/SLAMF6/ITK/CD2/GPR18/CD3G/EOMES/IL12RB1/SPN/CD74/ZNF683/IL7R/KLRC1/PTPRC/CD28/LAG3/CTLA4/THEMIS/CCR2/IFNG/IL12B/IL2/CR1/IRF4/IL23R/IL6/AIRE/WNT1/CCR6/IL21/LEP	48
GO:0042098	BP	T cell proliferation	42/727	199/18723	1.34e-19	2.07e-17	1.66e-17	ZAP70/RASAL3/CD3E/CARD11/TNFRSF1B/CCL19/PLA2G2D/TMIGD2/CORO1A/JAK3/SASH3/CRTAM/SLAMF1/CD6/CCL5/EBI3/RAC2/IL12RB1/CD40LG/SPN/HLA-DPB1/TNFSF14/CLECL1/TNFRSF13C/PTPRC/XCL1/CCDC88B/CD28/CTLA4/PRKCQ/CCR2/IL12B/IL2/CR1/IGF1/CD209/CLEC4G/IL23R/IL6/IL21/LEP/EPO	42
GO:0002228	BP	natural killer cell mediated immunity	26/727	71/18723	4.54e-19	6.83e-17	5.47e-17	NCR3/CORO1A/CRTAM/SLAMF6/SH2D1A/IL18RAP/CD96/GZMB/CD226/KLRC1/NCR1/KLRK1/LAG3/SLAMF7/IL12B/CLNK/KLRD1/SH2D1B/KLRC4-KLRK1/CLEC12B/KIR2DL4/KIR3DL1/IL21/LEP/KLRF2/SERPINB4	26
GO:0045785	BP	positive regulation of cell adhesion	62/727	437/18723	6.1e-19	8.95e-17	7.16e-17	ZAP70/RASAL3/TESPA1/CCR7/CD3E/CARD11/CD27/CCL19/TMIGD2/LCK/CD5/CORO1A/JAK3/SASH3/FUT7/SIRPG/SLAMF1/CD6/CCL5/EBI3/IL12RB1/CD40LG/CD74/HLA-DPB1/IL7R/TNFSF14/NPY2R/SELP/CLECL1/TNFRSF13C/PTPRC/XCL1/CCDC88B/KLRK1/HLA-DOB/CD28/CCL21/PRKCQ/ICOS/PTN/SPOCK2/CCR2/IFNG/IL12B/IL2/HLA-DQB2/CR1/IGF1/KLRC4-KLRK1/HLA-DQA2/CD209/IL23R/SELE/IL6/CXCL13/IL21/LEP/FGG/EPO/FGB/OLFM4/FOXA2	62
GO:0072676	BP	lymphocyte migration	32/727	117/18723	8.63e-19	1.23e-16	9.87e-17	ZAP70/CCR7/CXCR3/TBX21/CCL19/PIK3CD/FUT7/CRTAM/CCL5/SPN/XCL2/RIPOR2/CCL14/CD200R1/XCL1/KLRK1/CCL23/ITGB7/CCL16/CH25H/CCL21/CCR2/CCL17/KLRC4-KLRK1/GPR15/CXCL10/CXCL11/AIRE/CCR6/CXCL13/CCL13/CCL24	32
GO:0002460	BP	adaptive immune response based on somatic recombination of immune receptors built from immunoglobulin superfamily domains	55/727	356/18723	1.28e-18	1.79e-16	1.43e-16	CD19/GZMM/LY9/FCER2/TNFRSF1B/CD27/CD8A/WAS/TBX21/CCL19/JAK3/PRF1/SASH3/FUT7/SLAMF6/SLAMF1/EBI3/SLA2/IL12RB1/CD40LG/SPN/CD74/HLA-DPB1/CD1C/IL7R/LTA/CD226/KLRC1/PTPRC/XCL1/HLA-DOB/CD28/CD1E/PRKCQ/CCR2/IL12B/IL2/HLA-DQB2/KLRD1/CR1/CR2/C7/HLA-DQA2/IGLL1/IRF4/CD1B/CLEC4G/IL23R/IL6/AIRE/CCR6/CXCL13/IGLL5/C4BPA/CLEC6A	55
GO:1990868	BP	response to chemokine	29/727	97/18723	2.54e-18	3.37e-16	2.7e-16	CCR7/CXCR3/CCL19/CCL5/CXCR6/XCL2/RIPOR2/CXCR5/CCR5/ACKR1/CCL14/XCR1/XCL1/CCL23/CCL16/CCL21/CCR2/CCR4/CCL17/CXCL9/CXCL10/CXCL2/CXCL11/CCR6/CXCL13/CCL13/CCL24/CXCL6/REG1A	29
GO:1990869	BP	cellular response to chemokine	29/727	97/18723	2.54e-18	3.37e-16	2.7e-16	CCR7/CXCR3/CCL19/CCL5/CXCR6/XCL2/RIPOR2/CXCR5/CCR5/ACKR1/CCL14/XCR1/XCL1/CCL23/CCL16/CCL21/CCR2/CCR4/CCL17/CXCL9/CXCL10/CXCL2/CXCL11/CCR6/CXCL13/CCL13/CCL24/CXCL6/REG1A	29
GO:0001819	BP	positive regulation of cytokine production	63/727	467/18723	4.14e-18	5.36e-16	4.29e-16	LTB/CCR7/LY9/CD3E/CARD11/CCL19/PIK3CD/TMIGD2/SASH3/PYHIN1/CRTAM/SLAMF6/ITK/CD2/SLAMF1/CD6/EBI3/IL16/IL12RB1/CD40LG/TNFRSF8/SPN/CD74/HLA-DPB1/TXK/CLEC9A/LTA/IRF8/TIGIT/CD226/CD244/CLECL1/PTPRC/XCL1/CCDC88B/POU2AF1/IL33/CD28/PRKCQ/CCR2/IFNG/IL12B/GBP5/CLNK/FCN1/IL2/IL17B/IRF4/IL26/KIR2DL4/IL23R/IL6/AIRE/IL21/LEP/KLRF2/CLEC6A/DEFB124/CSF2/PAEP/AGTR2/IL17A/NR1H4	63
GO:0030595	BP	leukocyte chemotaxis	43/727	230/18723	6.15e-18	7.78e-16	6.23e-16	JAML/CHGA/CCR7/CNR2/CXCR3/CCL19/PIK3CD/CORO1A/SLAMF1/CCL5/STAP1/GPR18/RAC2/IL16/CD74/XCL2/RIPOR2/CXCR5/CCR5/CCL14/XCL1/KLRK1/CCL23/CCL16/CH25H/CCL21/PTN/CCR2/CCL17/VEGFD/CXCL9/KLRC4-KLRK1/EDN3/CXCL10/CXCL2/CXCL11/IL6/CCR6/CXCL13/CCL13/DEFB124/CCL24/CXCL6	43
GO:0002715	BP	regulation of natural killer cell mediated immunity	21/727	48/18723	1.48e-17	1.83e-15	1.46e-15	NCR3/CRTAM/SLAMF6/SH2D1A/IL18RAP/CD96/CD226/KLRC1/NCR1/KLRK1/LAG3/IL12B/CLNK/KLRD1/SH2D1B/KLRC4-KLRK1/CLEC12B/KIR2DL4/IL21/LEP/SERPINB4	21
GO:0070098	BP	chemokine-mediated signaling pathway	27/727	88/18723	1.8e-17	2.18e-15	1.74e-15	CCR7/CXCR3/CCL19/CCL5/CXCR6/XCL2/CXCR5/CCR5/ACKR1/CCL14/XCR1/XCL1/CCL23/CCL16/CCL21/CCR2/CCR4/CCL17/CXCL9/CXCL10/CXCL2/CXCL11/CCR6/CXCL13/CCL13/CCL24/CXCL6	27
GO:0002708	BP	positive regulation of lymphocyte mediated immunity	30/727	113/18723	2.66e-17	3.15e-15	2.52e-15	FCER2/NCR3/TBX21/SASH3/CRTAM/SLAMF6/SLAMF1/IL12RB1/SH2D1A/CD1C/IL18RAP/LTA/CD226/PTPRC/XCL1/KLRK1/CD28/LAG3/CD1E/IL12B/CLNK/IL2/KLRD1/SH2D1B/KLRC4-KLRK1/CD1B/KIR2DL4/IL23R/IL6/IL21	30
GO:0060326	BP	cell chemotaxis	49/727	310/18723	4.01e-17	4.65e-15	3.73e-15	JAML/CHGA/CCR7/CNR2/CXCR3/CCL19/PIK3CD/CORO1A/SLAMF1/CCL5/STAP1/GPR18/RAC2/IL16/CD74/CXCR6/XCL2/RIPOR2/CXCR5/CCR5/CCL14/XCR1/XCL1/KLRK1/CCL23/CCL16/CH25H/CCL21/PRKCQ/PTN/CCR2/CCR4/CCL17/VEGFD/CXCL9/KLRC4-KLRK1/EDN3/CXCL10/CXCL2/CXCL11/FGF4/IL6/CCR6/CXCL13/CCL13/DEFB124/CCL24/CXCL6/DEFB4A	49
GO:0031343	BP	positive regulation of cell killing	23/727	63/18723	5.48e-17	6.23e-15	4.99e-15	FCER2/NCR3/PRF1/CRTAM/SLAMF6/STAP1/IL12RB1/SH2D1A/CD1C/IL18RAP/CD226/PTPRC/XCL1/KLRK1/LAG3/CD1E/IFNG/IL12B/KLRD1/KLRC4-KLRK1/CD1B/IL23R/IL21	23
GO:0006959	BP	humoral immune response	49/727	317/18723	1.02e-16	1.13e-14	9.08e-15	CCR7/MS4A1/FCER2/KRT1/PDCD1/CFP/EBI3/SH2D1A/LTA/GNLY/PTPRC/PAX5/POU2AF1/CD28/MFAP4/CCR2/IFNG/JCHAIN/FCN1/CXCL9/CR1/CR2/C7/IGLL1/CTSG/CXCL10/CXCL2/CXCL11/RNASE7/IL6/AIRE/MASP1/CCR6/CFHR1/CXCL13/IGLL5/CCL13/C4BPA/WFDC13/FGB/CXCL6/BPIFA1/WFDC5/MUC7/SEMG2/IL17A/REG1A/DEFA3/DEFB4A	49
GO:0071674	BP	mononuclear cell migration	38/727	196/18723	1.52e-16	1.66e-14	1.33e-14	ZAP70/JAML/CCR7/CXCR3/TBX21/CCL19/PIK3CD/FUT7/CRTAM/SLAMF1/CCL5/SPN/ASB2/XCL2/RIPOR2/CCR5/CCL14/CD200R1/XCL1/KLRK1/CCL23/ITGB7/CCL16/CH25H/CCL21/CCR2/CCL17/KLRC4-KLRK1/GPR15/CXCL10/CXCL11/IL6/AIRE/CCR6/CXCL13/CCL13/DEFB124/CCL24	38
GO:0002768	BP	immune response-regulating cell surface receptor signaling pathway	48/727	315/18723	3.77e-16	4.04e-14	3.24e-14	ZAP70/BLK/CD19/TESPA1/CCR7/MS4A1/NCR3/CD3E/CARD11/CD247/BANK1/CD79B/PRKCB/BTLA/PIK3CD/UBASH3A/LCK/TRAT1/ITK/STAP1/FCRL3/SLA2/CD79A/SH2D1A/HLA-DPB1/TXK/CD226/KLRC1/CD200R1/PTPRC/LILRA4/CD28/CTLA4/THEMIS/CD38/PRKCQ/BMX/FCN1/KLRD1/LAX1/CR1/CR2/IGLL1/CLEC12B/BTN1A1/KIR2DL1/IGLL5/CLEC6A	48
GO:0042267	BP	natural killer cell mediated cytotoxicity	23/727	68/18723	3.89e-16	4.09e-14	3.27e-14	NCR3/CORO1A/CRTAM/SLAMF6/SH2D1A/IL18RAP/GZMB/CD226/KLRC1/NCR1/KLRK1/LAG3/SLAMF7/IL12B/KLRD1/KLRC4-KLRK1/CLEC12B/KIR2DL4/KIR3DL1/IL21/LEP/KLRF2/SERPINB4	23
GO:0002705	BP	positive regulation of leukocyte mediated immunity	31/727	134/18723	5.46e-16	5.63e-14	4.51e-14	FCER2/NCR3/TBX21/SASH3/CRTAM/SLAMF6/SLAMF1/STAP1/IL12RB1/SH2D1A/CD1C/IL18RAP/LTA/CD226/PTPRC/XCL1/KLRK1/CD28/LAG3/CD1E/IL12B/CLNK/IL2/KLRD1/SH2D1B/KLRC4-KLRK1/CD1B/KIR2DL4/IL23R/IL6/IL21	31
GO:0045058	BP	T cell selection	20/727	50/18723	7.39e-16	7.49e-14	5.99e-14	ZAP70/CCR7/LY9/CD3D/CD3E/CARD11/TBX21/SLAMF6/CD3G/IL12RB1/SPN/CD74/PTPRC/CD28/THEMIS/IL12B/IRF4/IL23R/IL6/AIRE	20
GO:0032103	BP	positive regulation of response to external stimulus	56/727	427/18723	1.15e-15	1.15e-13	9.17e-14	CCR7/NCR3/CCL19/PYHIN1/CRTAM/SLAMF6/SLAMF1/CCL5/STAP1/RAC2/TLR10/IL16/SH2D1A/CD74/IL18RAP/XCL2/RIPOR2/TXK/LTA/CD226/XCL1/IL33/KLRK1/ZBP1/CD28/LAG3/CCL21/PTN/CCR2/IFNG/IL12B/GBP5/CCR4/CLNK/FCN1/IL2/VEGFD/KLRD1/SH2D1B/KLRC4-KLRK1/KIR2DL4/EDN3/CXCL10/IL6/TAC1/CREB3L3/CCR6/CXCL13/IL21/PLA2G2A/CLEC6A/DEFB124/CCL24/FABP4/GHSR/IL17A	56
GO:0051480	BP	regulation of cytosolic calcium ion concentration	50/727	353/18723	1.87e-15	1.82e-13	1.46e-13	S1PR4/CD19/CCR7/MS4A1/CD52/CXCR3/CCL19/LCK/CORO1A/GPR18/P2RY8/CXCR6/CXCR5/CCR5/P2RX1/FASLG/NPY2R/XCR1/PTPRC/XCL1/GPR174/KCNK3/CD38/CCL21/CCR2/CCR4/IL2/SLC8A2/CXCL9/JSRP1/GPR55/CXCL10/P2RY10/CXCL11/PTGFR/SCGN/OXTR/LACRT/TAC1/JPH3/CCR6/CXCL13/P2RX5/EPO/GRIA1/TRPA1/TRPC7/CCKBR/MTNR1B/IAPP	50
GO:0055074	BP	calcium ion homeostasis	58/727	460/18723	2.09e-15	2e-13	1.6e-13	S1PR4/CD19/CCR7/MS4A1/CD52/CXCR3/PRKCB/CCL19/LCK/CORO1A/CCL5/GPR18/P2RY8/CXCR6/CXCR5/CCR5/P2RX1/FASLG/NPY2R/CCL14/XCR1/PTPRC/XCL1/GPR174/KCNK3/CCL23/CD38/CCL21/CCR2/CCR4/IL2/SLC8A2/CXCL9/EDN3/JSRP1/GPR55/CXCL10/P2RY10/CXCL11/PTGFR/SCGN/OXTR/LACRT/TAC1/JPH3/CCR6/CXCL13/P2RX5/CCL13/EPO/GRIA1/CSRP3/TRPA1/TRPC7/CCKBR/MTNR1B/IAPP/REG1A	58
GO:0006874	BP	cellular calcium ion homeostasis	57/727	448/18723	2.47e-15	2.33e-13	1.86e-13	S1PR4/CD19/CCR7/MS4A1/CD52/CXCR3/PRKCB/CCL19/LCK/CORO1A/CCL5/GPR18/P2RY8/CXCR6/CXCR5/CCR5/P2RX1/FASLG/NPY2R/CCL14/XCR1/PTPRC/XCL1/GPR174/KCNK3/CCL23/CD38/CCL21/CCR2/CCR4/IL2/SLC8A2/CXCL9/EDN3/JSRP1/GPR55/CXCL10/P2RY10/CXCL11/PTGFR/SCGN/OXTR/LACRT/TAC1/JPH3/CCR6/CXCL13/P2RX5/CCL13/EPO/GRIA1/CSRP3/TRPA1/TRPC7/CCKBR/MTNR1B/IAPP	57
GO:0002699	BP	positive regulation of immune effector process	40/727	235/18723	2.56e-15	2.38e-13	1.91e-13	BLK/FCER2/NCR3/TBX21/CCL19/SASH3/CRTAM/SLAMF6/SLAMF1/STAP1/RAC2/IL12RB1/SH2D1A/CD74/CD1C/IL18RAP/LTA/CD226/CD244/PTPRC/XCL1/KLRK1/CD28/LAG3/CD1E/CCR2/IFNG/IL12B/CLNK/IL2/KLRD1/CR1/SH2D1B/KLRC4-KLRK1/CD1B/KIR2DL4/IL23R/IL6/IL21/IL17A	40
GO:0002366	BP	leukocyte activation involved in immune response	43/727	275/18723	5.3e-15	4.84e-13	3.87e-13	PTGDS/CPLX2/BLK/CD19/CHGA/LY9/TBX21/CCL19/PIK3CD/CORO1A/JAK3/SLAMF6/SLAMF1/RAC2/EOMES/IL12RB1/CD40LG/DNASE1L3/SPN/CD74/CD1C/ZNF683/IRF8/CD244/ITM2A/PTPRC/LAT/POU2AF1/CD28/CCR2/IFNG/IL12B/CLNK/IL2/CR1/SH2D1B/IRF4/IL23R/IL6/CCR6/IL21/KLRF2/MRGPRX2	43
GO:0019221	BP	cytokine-mediated signaling pathway	58/727	472/18723	6.63e-15	5.96e-13	4.77e-13	CCR7/TNFRSF1B/CXCR3/CCL19/JAK3/STAT4/IL2RG/CSF2RB/CCL5/EBI3/STAP1/IL12RB1/CD74/IL10RA/CXCR6/IL18RAP/XCL2/IL7R/CXCR5/GFI1/TXK/CCR5/ACKR1/CCL14/XCR1/TNFRSF13C/PTPRC/XCL1/LILRA4/IL33/CCL23/ZBP1/IL21R/CCL16/CCL21/TNFRSF17/CCR2/IFNG/IL12B/CCR4/CCL17/CXCL9/CTSG/CXCL10/CXCL2/IL23R/CXCL11/IL6/CCR6/CXCL13/LEP/CCL13/EPO/CSF3/CCL24/CXCL6/IL17A/IL36A	58
GO:0046631	BP	alpha-beta T cell activation	32/727	156/18723	7.24e-15	6.4e-13	5.13e-13	ZAP70/RASAL3/LY9/CD3E/TBX21/CCL19/PLA2G2D/JAK3/SASH3/FUT7/CRTAM/SLAMF6/ITK/EBI3/GPR18/EOMES/IL12RB1/SPN/ZNF683/WDFY4/PTPRC/XCL1/CD28/PRKCQ/CCR2/IFNG/IL12B/IL2/IRF4/IL23R/IL6/IL21	32
GO:0002263	BP	cell activation involved in immune response	43/727	279/18723	8.97e-15	7.81e-13	6.25e-13	PTGDS/CPLX2/BLK/CD19/CHGA/LY9/TBX21/CCL19/PIK3CD/CORO1A/JAK3/SLAMF6/SLAMF1/RAC2/EOMES/IL12RB1/CD40LG/DNASE1L3/SPN/CD74/CD1C/ZNF683/IRF8/CD244/ITM2A/PTPRC/LAT/POU2AF1/CD28/CCR2/IFNG/IL12B/CLNK/IL2/CR1/SH2D1B/IRF4/IL23R/IL6/CCR6/IL21/KLRF2/MRGPRX2	43
GO:0001912	BP	positive regulation of leukocyte mediated cytotoxicity	20/727	56/18723	9.89e-15	8.48e-13	6.79e-13	NCR3/CRTAM/SLAMF6/STAP1/IL12RB1/SH2D1A/CD1C/IL18RAP/CD226/PTPRC/XCL1/KLRK1/LAG3/CD1E/IL12B/KLRD1/KLRC4-KLRK1/CD1B/IL23R/IL21	20
GO:0042269	BP	regulation of natural killer cell mediated cytotoxicity	18/727	44/18723	1.31e-14	1.1e-12	8.83e-13	NCR3/CRTAM/SLAMF6/SH2D1A/IL18RAP/CD226/KLRC1/NCR1/KLRK1/LAG3/IL12B/KLRD1/KLRC4-KLRK1/CLEC12B/KIR2DL4/IL21/LEP/SERPINB4	18
GO:0002253	BP	activation of immune response	50/727	375/18723	2.15e-14	1.78e-12	1.43e-12	ZAP70/BLK/CD19/TESPA1/CCR7/MS4A1/NCR3/CD3E/CARD11/CD247/BANK1/CD79B/PRKCB/KRT1/PIK3CD/UBASH3A/LCK/CFP/PYHIN1/TRAT1/ITK/STAP1/FCRL3/SLA2/CD79A/SH2D1A/HLA-DPB1/TXK/CD226/PTPRC/ZBP1/CD28/CTLA4/THEMIS/CD38/MFAP4/BMX/FCN1/KLRD1/LAX1/CR1/CR2/C7/IGLL1/BTN1A1/MASP1/CFHR1/IGLL5/C4BPA/CLEC6A	50
GO:0072503	BP	cellular divalent inorganic cation homeostasis	58/727	486/18723	2.42e-14	1.98e-12	1.59e-12	S1PR4/CD19/CCR7/MS4A1/CD52/CXCR3/PRKCB/CCL19/LCK/CORO1A/CCL5/GPR18/P2RY8/CXCR6/CXCR5/CCR5/P2RX1/FASLG/NPY2R/CCL14/XCR1/PTPRC/XCL1/GPR174/KCNK3/CCL23/CD38/CCL21/CCR2/CCR4/IL2/SLC8A2/CXCL9/EDN3/JSRP1/GPR55/CXCL10/P2RY10/CXCL11/PTGFR/SCGN/OXTR/LACRT/TAC1/JPH3/CCR6/CXCL13/P2RX5/CCL13/EPO/GRIA1/CSRP3/SLC30A8/TRPA1/TRPC7/CCKBR/MTNR1B/IAPP	58
GO:0007204	BP	positive regulation of cytosolic calcium ion concentration	45/727	319/18723	5.77e-14	4.66e-12	3.73e-12	S1PR4/CD19/CCR7/MS4A1/CD52/CXCR3/CCL19/LCK/CORO1A/GPR18/P2RY8/CXCR6/CXCR5/CCR5/P2RX1/FASLG/NPY2R/XCR1/PTPRC/XCL1/GPR174/CD38/CCL21/CCR2/CCR4/IL2/SLC8A2/CXCL9/JSRP1/GPR55/CXCL10/P2RY10/CXCL11/PTGFR/OXTR/LACRT/TAC1/JPH3/CCR6/CXCL13/P2RX5/EPO/TRPA1/CCKBR/IAPP	45
GO:0002822	BP	regulation of adaptive immune response based on somatic recombination of immune receptors built from immunoglobulin superfamily domains	32/727	168/18723	6.48e-14	5.16e-12	4.13e-12	FCER2/TNFRSF1B/WAS/TBX21/CCL19/JAK3/SASH3/FUT7/SLAMF1/IL12RB1/CD1C/IL7R/LTA/CD226/KLRC1/PTPRC/XCL1/CD28/CD1E/PRKCQ/CCR2/IL12B/IL2/KLRD1/CR1/CR2/CD1B/CLEC4G/IL23R/IL6/C4BPA/CLEC6A	32
GO:0002717	BP	positive regulation of natural killer cell mediated immunity	15/727	31/18723	1.01e-13	7.89e-12	6.31e-12	NCR3/CRTAM/SLAMF6/SH2D1A/IL18RAP/CD226/KLRK1/LAG3/IL12B/CLNK/KLRD1/SH2D1B/KLRC4-KLRK1/KIR2DL4/IL21	15
GO:0002819	BP	regulation of adaptive immune response	33/727	183/18723	1.34e-13	1.04e-11	8.31e-12	FCER2/CD48/TNFRSF1B/WAS/TBX21/CCL19/JAK3/SASH3/FUT7/SLAMF1/IL12RB1/CD1C/IL7R/LTA/CD226/KLRC1/PTPRC/XCL1/CD28/CD1E/PRKCQ/CCR2/IL12B/IL2/KLRD1/CR1/CR2/CD1B/CLEC4G/IL23R/IL6/C4BPA/CLEC6A	33
GO:0043368	BP	positive T cell selection	16/727	37/18723	1.36e-13	1.04e-11	8.33e-12	ZAP70/LY9/CD3D/CD3E/TBX21/SLAMF6/CD3G/IL12RB1/SPN/CD74/PTPRC/THEMIS/IL12B/IRF4/IL23R/IL6	16
GO:0048247	BP	lymphocyte chemotaxis	20/727	64/18723	1.84e-13	1.39e-11	1.11e-11	CXCR3/CCL19/PIK3CD/CCL5/XCL2/CCL14/XCL1/KLRK1/CCL23/CCL16/CH25H/CCL21/CCR2/CCL17/KLRC4-KLRK1/CXCL10/CXCL11/CXCL13/CCL13/CCL24	20
GO:0002429	BP	immune response-activating cell surface receptor signaling pathway	41/727	291/18723	8.1e-13	5.94e-11	4.75e-11	ZAP70/BLK/CD19/TESPA1/CCR7/MS4A1/NCR3/CD3E/CARD11/CD247/BANK1/CD79B/PRKCB/PIK3CD/UBASH3A/LCK/TRAT1/ITK/STAP1/FCRL3/SLA2/CD79A/SH2D1A/HLA-DPB1/TXK/CD226/PTPRC/CD28/CTLA4/THEMIS/CD38/BMX/FCN1/KLRD1/LAX1/CR1/CR2/IGLL1/BTN1A1/IGLL5/CLEC6A	41
GO:0002757	BP	immune response-activating signal transduction	41/727	291/18723	8.1e-13	5.94e-11	4.75e-11	ZAP70/BLK/CD19/TESPA1/CCR7/MS4A1/NCR3/CD3E/CARD11/CD247/BANK1/CD79B/PRKCB/PIK3CD/UBASH3A/LCK/TRAT1/ITK/STAP1/FCRL3/SLA2/CD79A/SH2D1A/HLA-DPB1/TXK/CD226/PTPRC/CD28/CTLA4/THEMIS/CD38/BMX/FCN1/KLRD1/LAX1/CR1/CR2/IGLL1/BTN1A1/IGLL5/CLEC6A	41
GO:0030593	BP	neutrophil chemotaxis	24/727	103/18723	9.34e-13	6.76e-11	5.41e-11	JAML/CCR7/CCL19/PIK3CD/CCL5/RAC2/CD74/XCL2/RIPOR2/CCL14/XCL1/CCL23/CCL16/CCL21/CCL17/CXCL9/EDN3/CXCL10/CXCL2/CXCL11/CXCL13/CCL13/CCL24/CXCL6	24
GO:0002764	BP	immune response-regulating signaling pathway	53/727	468/18723	2.65e-12	1.89e-10	1.52e-10	ZAP70/BLK/CD19/TESPA1/CCR7/MS4A1/NCR3/CD3E/CARD11/CD247/BANK1/CD79B/PRKCB/BTLA/PIK3CD/UBASH3A/LCK/TRAT1/ITK/STAP1/FCRL3/TLR10/SLA2/CD79A/SH2D1A/HLA-DPB1/GFI1/TXK/CD226/KLRC1/CD200R1/PTPRC/LILRA4/CD28/CTLA4/THEMIS/CD38/PRKCQ/BMX/FCN1/KLRD1/LAX1/CR1/CR2/IGLL1/IRF4/CLEC12B/CLEC4E/BTN1A1/KIR2DL1/IGLL5/CLEC6A/NR1H4	53
GO:0031349	BP	positive regulation of defense response	39/727	278/18723	3.39e-12	2.39e-10	1.91e-10	CCR7/NCR3/PYHIN1/CRTAM/SLAMF6/CCL5/STAP1/TLR10/IL16/SH2D1A/IL18RAP/TXK/LTA/CD226/IL33/KLRK1/ZBP1/CD28/LAG3/CCR2/IFNG/IL12B/GBP5/CLNK/FCN1/IL2/KLRD1/SH2D1B/KLRC4-KLRK1/KIR2DL4/PENK/IL6/TAC1/CREB3L3/IL21/PLA2G2A/CLEC6A/CCL24/FABP4	39
GO:0002456	BP	T cell mediated immunity	24/727	109/18723	3.47e-12	2.42e-10	1.93e-10	GZMM/TNFRSF1B/CD8A/WAS/TBX21/PRF1/SASH3/FUT7/SLAMF1/IL12RB1/CD1C/IL7R/KLRC1/PTPRC/XCL1/CD1E/CCR2/IL12B/KLRD1/CD1B/CLEC4G/IL23R/IL6/AIRE	24
GO:0097529	BP	myeloid leukocyte migration	34/727	220/18723	5.49e-12	3.78e-10	3.02e-10	JAML/CHGA/CCR7/CCL19/PIK3CD/FUT7/SLAMF1/CCL5/STAP1/RAC2/CD74/XCL2/RIPOR2/CCL14/CD200R1/XCL1/CCL23/CCL16/CCL21/CCR2/CCL17/VEGFD/CXCL9/EDN3/CXCL10/CXCL2/CXCL11/IL6/CXCL13/CCL13/DEFB124/CCL24/CXCL6/IL17A	34
GO:0002683	BP	negative regulation of immune system process	50/727	434/18723	5.98e-12	4.06e-10	3.25e-10	TBC1D10C/BLK/CNR2/BANK1/TBX21/PLA2G2D/TNFRSF13B/UBASH3A/JAK3/PDCD1/TSPAN32/CRTAM/SLAMF1/STAP1/GPR18/FCRL3/SLA2/SH2D1A/SPN/CD74/CST7/IL7R/RIPOR2/CD96/TIGIT/KLRC1/CD200R1/PTPRC/XCL1/KLRK1/HLA-DOB/LAG3/CTLA4/CCL21/CCR2/IL12B/CLNK/CARTPT/IL2/KLRD1/LAX1/CR1/CR2/KLRC4-KLRK1/CLEC12B/KIR2DL4/GPR55/CLEC4G/C4BPA/SERPINB4	50
GO:0032609	BP	interferon-gamma production	24/727	112/18723	6.46e-12	4.28e-10	3.43e-10	CCR7/CD3E/SASH3/CRTAM/SLAMF6/CD2/SLAMF1/EBI3/IL12RB1/HLA-DPB1/TXK/CD96/LTA/IRF8/CD226/CD244/XCL1/CCR2/IL12B/IL2/CR1/IL23R/IL21/NR1H4	24
GO:0032649	BP	regulation of interferon-gamma production	24/727	112/18723	6.46e-12	4.28e-10	3.43e-10	CCR7/CD3E/SASH3/CRTAM/SLAMF6/CD2/SLAMF1/EBI3/IL12RB1/HLA-DPB1/TXK/CD96/LTA/IRF8/CD226/CD244/XCL1/CCR2/IL12B/IL2/CR1/IL23R/IL21/NR1H4	24
GO:1990266	BP	neutrophil migration	25/727	122/18723	6.72e-12	4.4e-10	3.52e-10	JAML/CCR7/CCL19/PIK3CD/FUT7/CCL5/RAC2/CD74/XCL2/RIPOR2/CCL14/XCL1/CCL23/CCL16/CCL21/CCL17/CXCL9/EDN3/CXCL10/CXCL2/CXCL11/CXCL13/CCL13/CCL24/CXCL6	25
GO:0071621	BP	granulocyte chemotaxis	25/727	125/18723	1.18e-11	7.66e-10	6.13e-10	JAML/CCR7/CCL19/PIK3CD/SLAMF1/CCL5/RAC2/CD74/XCL2/RIPOR2/CCL14/XCL1/CCL23/CCL16/CCL21/CCL17/CXCL9/EDN3/CXCL10/CXCL2/CXCL11/CXCL13/CCL13/CCL24/CXCL6	25
GO:0050851	BP	antigen receptor-mediated signaling pathway	35/727	240/18723	1.46e-11	9.33e-10	7.47e-10	ZAP70/BLK/CD19/TESPA1/CCR7/MS4A1/CD3E/CARD11/CD247/BANK1/CD79B/PRKCB/PIK3CD/UBASH3A/LCK/TRAT1/ITK/STAP1/FCRL3/SLA2/CD79A/SH2D1A/HLA-DPB1/TXK/CD226/PTPRC/CD28/CTLA4/THEMIS/CD38/BMX/LAX1/IGLL1/BTN1A1/IGLL5	35
GO:0097530	BP	granulocyte migration	27/727	148/18723	1.71e-11	1.08e-09	8.67e-10	JAML/CCR7/CCL19/PIK3CD/FUT7/SLAMF1/CCL5/RAC2/CD74/XCL2/RIPOR2/CCL14/XCL1/CCL23/CCL16/CCL21/CCL17/CXCL9/EDN3/CXCL10/CXCL2/CXCL11/CXCL13/CCL13/CCL24/CXCL6/IL17A	27
GO:0042113	BP	B cell activation	42/727	334/18723	1.89e-11	1.18e-09	9.47e-10	TBC1D10C/ZAP70/BLK/CD19/MS4A1/CARD11/BANK1/CD27/FCRL1/CD79B/PRKCB/TBX21/PIK3CD/TNFRSF13B/JAK3/SASH3/FCRL3/CD40LG/CD79A/CD74/IL7R/CXCR5/IRF8/ITM2A/TNFRSF13C/PTPRC/POU2AF1/CHRNB2/CD28/CTLA4/CD38/IL2/LAX1/CR1/CR2/AICDA/IGLL1/IL6/CCR6/IGLL5/IL21/ONECUT1	42
GO:0032729	BP	positive regulation of interferon-gamma production	19/727	72/18723	2.11e-11	1.3e-09	1.04e-09	CD3E/SASH3/CRTAM/SLAMF6/CD2/SLAMF1/EBI3/IL12RB1/HLA-DPB1/TXK/LTA/IRF8/CD226/CD244/CCR2/IL12B/IL2/IL23R/IL21	19
GO:0034341	BP	response to interferon-gamma	26/727	141/18723	3.16e-11	1.93e-09	1.55e-09	WAS/CCL19/CCL5/IL12RB1/CIITA/CD74/XCL2/TXK/IRF8/FASLG/CCL14/GBP4/XCL1/CCL23/CCL16/CCL21/IFNG/IL12B/GBP5/CCL17/UBD/GBP6/IL23R/CCL13/SLC30A8/CCL24	26
GO:0072678	BP	T cell migration	18/727	66/18723	3.9e-11	2.36e-09	1.89e-09	ZAP70/CXCR3/PIK3CD/CCL5/SPN/XCL2/RIPOR2/CD200R1/XCL1/ITGB7/CCL21/CCR2/GPR15/CXCL10/CXCL11/AIRE/CCR6/CXCL13	18
GO:0031295	BP	T cell costimulation	15/727	44/18723	4.8e-11	2.87e-09	2.3e-09	CCR7/CD3E/CARD11/CCL19/TMIGD2/LCK/CD5/CD40LG/TNFSF14/TNFRSF13C/KLRK1/CD28/CCL21/ICOS/KLRC4-KLRK1	15
GO:0002709	BP	regulation of T cell mediated immunity	20/727	85/18723	6.12e-11	3.63e-09	2.9e-09	TNFRSF1B/WAS/TBX21/SASH3/FUT7/SLAMF1/IL12RB1/CD1C/IL7R/KLRC1/PTPRC/XCL1/CD1E/CCR2/IL12B/KLRD1/CD1B/CLEC4G/IL23R/IL6	20
GO:0045954	BP	positive regulation of natural killer cell mediated cytotoxicity	12/727	26/18723	6.29e-11	3.69e-09	2.95e-09	NCR3/CRTAM/SLAMF6/SH2D1A/IL18RAP/CD226/KLRK1/LAG3/IL12B/KLRD1/KLRC4-KLRK1/IL21	12
GO:0002285	BP	lymphocyte activation involved in immune response	30/727	194/18723	9.67e-11	5.61e-09	4.49e-09	CD19/LY9/TBX21/CCL19/CORO1A/JAK3/SLAMF6/EOMES/IL12RB1/CD40LG/SPN/CD74/CD1C/ZNF683/IRF8/CD244/ITM2A/PTPRC/POU2AF1/CD28/IFNG/IL12B/IL2/CR1/IRF4/IL23R/IL6/CCR6/IL21/KLRF2	30
GO:0031294	BP	lymphocyte costimulation	15/727	46/18723	9.94e-11	5.71e-09	4.57e-09	CCR7/CD3E/CARD11/CCL19/TMIGD2/LCK/CD5/CD40LG/TNFSF14/TNFRSF13C/KLRK1/CD28/CCL21/ICOS/KLRC4-KLRK1	15
GO:0002685	BP	regulation of leukocyte migration	31/727	210/18723	1.57e-10	8.93e-09	7.15e-09	CCR7/CXCR3/CCL19/FUT7/SLAMF1/CCL5/STAP1/GPR18/RAC2/SPN/CD74/XCL2/RIPOR2/SELP/CD200R1/XCL1/KLRK1/CCL21/PTN/CCR2/VEGFD/KLRC4-KLRK1/EDN3/CXCL10/SELE/IL6/AIRE/CCR6/CXCL13/DEFB124/CCL24	31
GO:0002704	BP	negative regulation of leukocyte mediated immunity	17/727	63/18723	1.64e-10	9.22e-09	7.38e-09	TBX21/JAK3/SLAMF1/IL7R/CD96/KLRC1/PTPRC/XCL1/CCR2/KLRD1/CR1/CR2/CLEC12B/KIR2DL4/CLEC4G/C4BPA/SERPINB4	17
GO:0002688	BP	regulation of leukocyte chemotaxis	23/727	122/18723	2.74e-10	1.53e-08	1.22e-08	CCR7/CCL19/SLAMF1/CCL5/STAP1/GPR18/RAC2/CD74/XCL2/RIPOR2/XCL1/KLRK1/CCL21/PTN/CCR2/VEGFD/KLRC4-KLRK1/EDN3/CXCL10/IL6/CCR6/CXCL13/DEFB124	23
GO:0046632	BP	alpha-beta T cell differentiation	22/727	112/18723	2.93e-10	1.61e-08	1.29e-08	ZAP70/LY9/TBX21/CCL19/PLA2G2D/JAK3/SASH3/FUT7/SLAMF6/ITK/GPR18/EOMES/IL12RB1/SPN/ZNF683/IFNG/IL12B/IL2/IRF4/IL23R/IL6/IL21	22
GO:0045580	BP	regulation of T cell differentiation	25/727	146/18723	3.94e-10	2.15e-08	1.72e-08	ZAP70/TESPA1/CARD11/CD27/TBX21/CCL19/JAK3/SASH3/CRTAM/CD2/IL12RB1/CD74/ZNF683/IL7R/PTPRC/CD28/LAG3/CTLA4/CCR2/IFNG/IL12B/IL2/CR1/IRF4/IL23R	25
GO:0046634	BP	regulation of alpha-beta T cell activation	21/727	104/18723	4.34e-10	2.35e-08	1.88e-08	ZAP70/RASAL3/CD3E/TBX21/CCL19/JAK3/SASH3/CRTAM/EBI3/IL12RB1/ZNF683/PTPRC/XCL1/CD28/PRKCQ/CCR2/IFNG/IL12B/IL2/IRF4/IL23R	21
GO:0002274	BP	myeloid leukocyte activation	31/727	223/18723	7.23e-10	3.87e-08	3.1e-08	PTGDS/CPLX2/BLK/CHGA/CNR2/PIK3CD/TSPAN32/CD2/SLAMF1/CCL5/STAP1/RAC2/DNASE1L3/CD74/CST7/IL18RAP/CD226/PTPRC/LAT/IL33/CCR2/IFNG/CLNK/UBD/IRF4/IL6/PLA2G2A/CSF2/CXCL6/DHRS2/MRGPRX2	31
GO:0030101	BP	natural killer cell activation	19/727	88/18723	8.9e-10	4.72e-08	3.78e-08	NCR3/PIK3CD/CORO1A/CD2/SLAMF1/ZNF683/CD244/PTPRC/NCR1/KLRK1/IL21R/SLAMF7/IL12B/CLNK/IL2/KLRC4-KLRK1/IL23R/LEP/KLRF2	19
GO:0002707	BP	negative regulation of lymphocyte mediated immunity	15/727	53/18723	9.42e-10	4.95e-08	3.96e-08	TBX21/SLAMF1/IL7R/CD96/KLRC1/PTPRC/XCL1/KLRD1/CR1/CR2/CLEC12B/KIR2DL4/CLEC4G/C4BPA/SERPINB4	15
GO:0006968	BP	cellular defense response	15/727	54/18723	1.26e-09	6.55e-08	5.24e-08	PRF1/TRAT1/ITK/SH2D1A/SPN/CCR5/GNLY/NCF1/IL33/NCR1/CCR2/CXCL9/KIR3DL2/KIR2DL4/CCR6	15
GO:0045088	BP	regulation of innate immune response	30/727	218/18723	1.74e-09	8.97e-08	7.18e-08	NCR3/PYHIN1/CRTAM/SLAMF6/CCL5/SH2D1A/IL18RAP/TXK/CD96/CD226/NCF1/KLRC1/NCR1/KLRK1/ZBP1/LAG3/IL12B/GBP5/CLNK/FCN1/KLRD1/CR1/SH2D1B/KLRC4-KLRK1/CLEC12B/KIR2DL4/IL21/LEP/CLEC6A/SERPINB4	30
GO:0043383	BP	negative T cell selection	8/727	12/18723	2.14e-09	1.1e-07	8.77e-08	ZAP70/CCR7/CD3E/CD74/PTPRC/CD28/THEMIS/AIRE	8
GO:0002690	BP	positive regulation of leukocyte chemotaxis	19/727	94/18723	2.89e-09	1.46e-07	1.17e-07	CCR7/CCL19/SLAMF1/CCL5/RAC2/CD74/XCL2/RIPOR2/XCL1/CCL21/PTN/CCR2/VEGFD/EDN3/CXCL10/IL6/CCR6/CXCL13/DEFB124	19
GO:0045061	BP	thymic T cell selection	10/727	22/18723	3.1e-09	1.56e-07	1.25e-07	ZAP70/CCR7/CD3D/CD3E/CARD11/CD3G/CD74/PTPRC/CD28/AIRE	10
GO:0045619	BP	regulation of lymphocyte differentiation	26/727	174/18723	3.65e-09	1.81e-07	1.45e-07	ZAP70/TESPA1/CARD11/CD27/TBX21/CCL19/JAK3/SASH3/CRTAM/CD2/FCRL3/IL12RB1/CD74/ZNF683/IL7R/PTPRC/CD28/LAG3/CTLA4/CCR2/IFNG/IL12B/IL2/CR1/IRF4/IL23R	26
GO:0002824	BP	positive regulation of adaptive immune response based on somatic recombination of immune receptors built from immunoglobulin superfamily domains	20/727	107/18723	4.67e-09	2.3e-07	1.84e-07	FCER2/TBX21/SASH3/SLAMF1/IL12RB1/CD1C/LTA/CD226/PTPRC/XCL1/CD28/CD1E/PRKCQ/CCR2/IL12B/IL2/CD1B/IL23R/IL6/CLEC6A	20
GO:0071346	BP	cellular response to interferon-gamma	21/727	118/18723	4.86e-09	2.37e-07	1.9e-07	WAS/CCL19/CCL5/IL12RB1/XCL2/TXK/IRF8/FASLG/CCL14/GBP4/XCL1/CCL23/CCL16/CCL21/IFNG/IL12B/GBP5/CCL17/GBP6/CCL13/CCL24	21
GO:0002831	BP	regulation of response to biotic stimulus	37/727	327/18723	5.81e-09	2.81e-07	2.25e-07	NCR3/APOBEC3G/PYHIN1/TSPAN32/CRTAM/SLAMF6/CCL5/IL12RB1/SH2D1A/IL18RAP/TXK/CD96/CD226/NCF1/KLRC1/NCR1/KLRK1/ZBP1/LAG3/IL12B/GBP5/CLNK/FCN1/KLRD1/CR1/SH2D1B/KLRC4-KLRK1/CLEC12B/KIR2DL4/IL23R/LACRT/IL21/LEP/CLEC6A/CXCL6/SERPINB4/IL17A	37
GO:0045089	BP	positive regulation of innate immune response	22/727	131/18723	6.45e-09	3.1e-07	2.48e-07	NCR3/PYHIN1/CRTAM/SLAMF6/CCL5/SH2D1A/IL18RAP/TXK/CD226/KLRK1/ZBP1/LAG3/IL12B/GBP5/CLNK/FCN1/KLRD1/SH2D1B/KLRC4-KLRK1/KIR2DL4/IL21/CLEC6A	22
GO:0002295	BP	T-helper cell lineage commitment	9/727	18/18723	6.78e-09	3.23e-07	2.58e-07	LY9/TBX21/SLAMF6/IL12RB1/SPN/IL12B/IRF4/IL23R/IL6	9
GO:0042100	BP	B cell proliferation	19/727	99/18723	7.17e-09	3.38e-07	2.71e-07	BLK/CD19/MS4A1/CARD11/TNFRSF13B/SASH3/FCRL3/CD40LG/CD79A/CD74/IL7R/TNFRSF13C/PTPRC/CHRNB2/CTLA4/CD38/IL2/CR2/IL21	19
GO:0019730	BP	antimicrobial humoral response	21/727	122/18723	9.03e-09	4.22e-07	3.38e-07	GNLY/JCHAIN/CXCL9/CTSG/CXCL10/CXCL2/CXCL11/RNASE7/CXCL13/CCL13/WFDC13/FGB/CXCL6/BPIFA1/WFDC5/MUC7/SEMG2/IL17A/REG1A/DEFA3/DEFB4A	21
GO:0050852	BP	T cell receptor signaling pathway	21/727	123/18723	1.05e-08	4.87e-07	3.9e-07	ZAP70/TESPA1/CCR7/CD3E/CARD11/CD247/PIK3CD/UBASH3A/LCK/TRAT1/ITK/SLA2/SH2D1A/HLA-DPB1/TXK/CD226/PTPRC/CD28/CTLA4/THEMIS/BTN1A1	21
GO:0002821	BP	positive regulation of adaptive immune response	20/727	112/18723	1.06e-08	4.88e-07	3.91e-07	FCER2/TBX21/SASH3/SLAMF1/IL12RB1/CD1C/LTA/CD226/PTPRC/XCL1/CD28/CD1E/PRKCQ/CCR2/IL12B/IL2/CD1B/IL23R/IL6/CLEC6A	20
GO:2000106	BP	regulation of leukocyte apoptotic process	17/727	81/18723	1.08e-08	4.93e-07	3.95e-07	BLK/CCR7/CD27/CCL19/PIK3CD/JAK3/PDCD1/CCL5/CD3G/CD74/IL7R/PTCRA/CCL21/PRKCQ/IDO1/IL2/GHSR	17
GO:0002687	BP	positive regulation of leukocyte migration	22/727	135/18723	1.14e-08	5.18e-07	4.15e-07	CCR7/CCL19/SLAMF1/CCL5/RAC2/SPN/CD74/XCL2/RIPOR2/SELP/XCL1/CCL21/PTN/CCR2/VEGFD/EDN3/CXCL10/IL6/CCR6/CXCL13/DEFB124/CCL24	22
GO:0035710	BP	CD4-positive, alpha-beta T cell activation	19/727	102/18723	1.2e-08	5.39e-07	4.32e-07	LY9/TBX21/CCL19/PLA2G2D/JAK3/SASH3/FUT7/SLAMF6/IL12RB1/SPN/XCL1/PRKCQ/IFNG/IL12B/IL2/IRF4/IL23R/IL6/IL21	19
GO:0072540	BP	T-helper 17 cell lineage commitment	8/727	14/18723	1.21e-08	5.41e-07	4.33e-07	LY9/TBX21/SLAMF6/IL12RB1/IL12B/IRF4/IL23R/IL6	8
GO:0050854	BP	regulation of antigen receptor-mediated signaling pathway	15/727	63/18723	1.28e-08	5.67e-07	4.54e-07	BLK/CD19/TESPA1/CCR7/CARD11/PRKCB/UBASH3A/LCK/TRAT1/STAP1/FCRL3/SLA2/SH2D1A/CD226/PTPRC	15
GO:0043367	BP	CD4-positive, alpha-beta T cell differentiation	17/727	83/18723	1.59e-08	6.99e-07	5.59e-07	LY9/TBX21/CCL19/PLA2G2D/JAK3/SASH3/FUT7/SLAMF6/IL12RB1/SPN/IFNG/IL12B/IL2/IRF4/IL23R/IL6/IL21	17
GO:0019932	BP	second-messenger-mediated signaling	35/727	312/18723	1.87e-08	8.16e-07	6.53e-07	TBC1D10C/ZAP70/CCR7/CD3E/RUNDC3A/CXCR3/TRAT1/SLA2/CXCR6/CXCR5/CCR5/NPY2R/SELP/XCR1/PTPRC/LAT/PEX5L/CCR2/CCR4/INSL3/SLC8A2/IGF1/EDN3/SELE/PTGFR/LACRT/CCR6/P2RX5/CHRM3/NEUROD2/RIMS2/NEUROD1/KCNC2/AGTR2/MTNR1B	35
GO:0032496	BP	response to lipopolysaccharide	37/727	343/18723	2.09e-08	9.04e-07	7.24e-07	CCR7/CNR2/TNFRSF1B/CSF2RB/CD6/CCL5/STAP1/IL10RA/GFI1/CD96/CCR5/LTA/IRF8/FASLG/SELP/NUGGC/IL12B/CXCL9/CTSG/CXCL10/CXCL2/PENK/IL23R/SELE/CXCL11/PTGFR/IL6/LACRT/TAC1/CXCL13/EPO/CSF3/CSF2/CXCL6/GHSR/IL36A/DEFA3	37
GO:0071887	BP	leukocyte apoptotic process	19/727	106/18723	2.32e-08	9.92e-07	7.94e-07	BLK/CCR7/CD27/CCL19/PIK3CD/JAK3/PDCD1/CCL5/CD3G/CD74/IL7R/FASLG/PTCRA/CCL21/PRKCQ/IDO1/IL2/IL6/GHSR	19
GO:0001913	BP	T cell mediated cytotoxicity	13/727	49/18723	2.96e-08	1.26e-06	1.01e-06	GZMM/PRF1/IL12RB1/CD1C/IL7R/KLRC1/PTPRC/XCL1/CD1E/IL12B/KLRD1/CD1B/IL23R	13
GO:0002237	BP	response to molecule of bacterial origin	38/727	363/18723	3.02e-08	1.28e-06	1.02e-06	CCR7/CNR2/TNFRSF1B/CSF2RB/CD6/CCL5/STAP1/IL10RA/GFI1/CD96/CCR5/LTA/IRF8/FASLG/SELP/NUGGC/IL12B/CXCL9/CTSG/CXCL10/CXCL2/PENK/IL23R/SELE/CXCL11/PTGFR/IL6/LACRT/TAC1/CXCL13/EPO/CSF3/DEFB124/CSF2/CXCL6/GHSR/IL36A/DEFA3	38
GO:0046635	BP	positive regulation of alpha-beta T cell activation	15/727	67/18723	3.14e-08	1.32e-06	1.05e-06	ZAP70/RASAL3/CD3E/CCL19/SASH3/EBI3/IL12RB1/PTPRC/XCL1/CD28/PRKCQ/CCR2/IFNG/IL12B/IL23R	15
GO:0043373	BP	CD4-positive, alpha-beta T cell lineage commitment	9/727	21/18723	3.69e-08	1.52e-06	1.22e-06	LY9/TBX21/SLAMF6/IL12RB1/SPN/IL12B/IRF4/IL23R/IL6	9
GO:0046641	BP	positive regulation of alpha-beta T cell proliferation	9/727	21/18723	3.69e-08	1.52e-06	1.22e-06	ZAP70/RASAL3/CD3E/EBI3/PTPRC/XCL1/CD28/CCR2/IL12B	9
GO:0045060	BP	negative thymic T cell selection	7/727	11/18723	3.72e-08	1.53e-06	1.22e-06	ZAP70/CCR7/CD3E/CD74/PTPRC/CD28/AIRE	7
GO:2000404	BP	regulation of T cell migration	12/727	42/18723	4.06e-08	1.65e-06	1.32e-06	CCL5/SPN/XCL2/RIPOR2/CD200R1/XCL1/CCL21/CCR2/CXCL10/AIRE/CCR6/CXCL13	12
GO:0002698	BP	negative regulation of immune effector process	19/727	110/18723	4.32e-08	1.75e-06	1.4e-06	TBX21/JAK3/SLAMF1/FCRL3/IL7R/CD96/KLRC1/PTPRC/XCL1/CCR2/IL2/KLRD1/CR1/CR2/CLEC12B/KIR2DL4/CLEC4G/C4BPA/SERPINB4	19
GO:0002287	BP	alpha-beta T cell activation involved in immune response	15/727	69/18723	4.79e-08	1.91e-06	1.53e-06	LY9/TBX21/CCL19/JAK3/SLAMF6/EOMES/IL12RB1/SPN/IFNG/IL12B/IL2/IRF4/IL23R/IL6/IL21	15
GO:0002293	BP	alpha-beta T cell differentiation involved in immune response	15/727	69/18723	4.79e-08	1.91e-06	1.53e-06	LY9/TBX21/CCL19/JAK3/SLAMF6/EOMES/IL12RB1/SPN/IFNG/IL12B/IL2/IRF4/IL23R/IL6/IL21	15
GO:0010818	BP	T cell chemotaxis	10/727	28/18723	5.1e-08	2.01e-06	1.61e-06	CXCR3/PIK3CD/CCL5/XCL2/XCL1/CCL21/CCR2/CXCL10/CXCL11/CXCL13	10
GO:0002548	BP	monocyte chemotaxis	15/727	70/18723	5.88e-08	2.31e-06	1.85e-06	CCL19/CCL5/XCL2/CCL14/XCL1/CCL23/CCL16/CCL21/CCR2/CCL17/CXCL10/IL6/CCL13/DEFB124/CCL24	15
GO:0060402	BP	calcium ion transport into cytosol	23/727	160/18723	6.05e-08	2.36e-06	1.89e-06	CD19/CCR7/MS4A1/CCL19/LCK/CORO1A/CCR5/P2RX1/FASLG/XCR1/PTPRC/XCL1/CCL21/SLC8A2/CXCL9/JSRP1/CXCL10/CXCL11/LACRT/JPH3/P2RX5/EPO/TRPA1	23
GO:2000401	BP	regulation of lymphocyte migration	14/727	61/18723	6.47e-08	2.5e-06	2e-06	CCL5/SPN/XCL2/RIPOR2/CD200R1/XCL1/KLRK1/CCL21/CCR2/KLRC4-KLRK1/CXCL10/AIRE/CCR6/CXCL13	14
GO:0002695	BP	negative regulation of leukocyte activation	25/727	187/18723	7.03e-08	2.7e-06	2.16e-06	TBC1D10C/BLK/CNR2/BANK1/TBX21/PLA2G2D/TNFRSF13B/JAK3/TSPAN32/CRTAM/SPN/CD74/CST7/RIPOR2/TIGIT/PTPRC/XCL1/LAG3/CTLA4/CCR2/CLNK/IL2/LAX1/CR1/CLEC4G	25
GO:0032615	BP	interleukin-12 production	14/727	62/18723	8.06e-08	3.05e-06	2.45e-06	LTB/CCR7/CCL19/JAK3/SLAMF1/IL16/CD40LG/IRF8/TIGIT/IFNG/IL12B/IL23R/LEP/IL17A	14
GO:0032655	BP	regulation of interleukin-12 production	14/727	62/18723	8.06e-08	3.05e-06	2.45e-06	LTB/CCR7/CCL19/JAK3/SLAMF1/IL16/CD40LG/IRF8/TIGIT/IFNG/IL12B/IL23R/LEP/IL17A	14
GO:0002363	BP	alpha-beta T cell lineage commitment	9/727	23/18723	9.57e-08	3.55e-06	2.84e-06	LY9/TBX21/SLAMF6/IL12RB1/SPN/IL12B/IRF4/IL23R/IL6	9
GO:0032740	BP	positive regulation of interleukin-17 production	9/727	23/18723	9.57e-08	3.55e-06	2.84e-06	LY9/SLAMF6/PRKCQ/IL12B/IL2/IL23R/IL6/IL21/NR1H4	9
GO:0043369	BP	CD4-positive or CD8-positive, alpha-beta T cell lineage commitment	9/727	23/18723	9.57e-08	3.55e-06	2.84e-06	LY9/TBX21/SLAMF6/IL12RB1/SPN/IL12B/IRF4/IL23R/IL6	9
GO:0002823	BP	negative regulation of adaptive immune response based on somatic recombination of immune receptors built from immunoglobulin superfamily domains	13/727	54/18723	1.04e-07	3.85e-06	3.08e-06	TBX21/JAK3/SLAMF1/IL7R/KLRC1/PTPRC/XCL1/IL2/KLRD1/CR1/CR2/CLEC4G/C4BPA	13
GO:0042742	BP	defense response to bacterium	36/727	350/18723	1.09e-07	3.99e-06	3.2e-06	CHGA/PLAC8/CFP/SPN/IL7R/LTA/IRF8/GNLY/GBP4/SELP/IL12B/JCHAIN/STAB2/IGLL1/CTSG/GBP6/IL23R/RNASE7/IL6/VGF/LACRT/CXCL13/IGLL5/PLA2G2A/DEFB124/DCD/WFDC13/FGB/CXCL6/LALBA/BPIFA1/WFDC5/SEMG2/IL17A/DEFA3/DEFB4A	36
GO:0050921	BP	positive regulation of chemotaxis	21/727	141/18723	1.22e-07	4.45e-06	3.56e-06	CCR7/CCL19/SLAMF1/CCL5/RAC2/IL16/CD74/XCL2/RIPOR2/XCL1/CCL21/PTN/CCR2/CCR4/VEGFD/EDN3/CXCL10/IL6/CCR6/CXCL13/DEFB124	21
GO:2000107	BP	negative regulation of leukocyte apoptotic process	12/727	46/18723	1.24e-07	4.48e-06	3.59e-06	CCR7/CD27/CCL19/JAK3/CCL5/CD74/IL7R/PTCRA/CCL21/PRKCQ/IL2/GHSR	12
GO:0072538	BP	T-helper 17 type immune response	11/727	38/18723	1.29e-07	4.65e-06	3.72e-06	LY9/TBX21/SLAMF6/IL12RB1/PRKCQ/IL12B/IL2/IRF4/IL23R/IL6/CLEC6A	11
GO:0002833	BP	positive regulation of response to biotic stimulus	23/727	168/18723	1.51e-07	5.38e-06	4.31e-06	NCR3/PYHIN1/CRTAM/SLAMF6/CCL5/SH2D1A/IL18RAP/TXK/CD226/KLRK1/ZBP1/LAG3/IL12B/GBP5/CLNK/FCN1/KLRD1/SH2D1B/KLRC4-KLRK1/KIR2DL4/IL21/CLEC6A/IL17A	23
GO:0050727	BP	regulation of inflammatory response	38/727	386/18723	1.52e-07	5.38e-06	4.31e-06	CCR7/CNR2/TNFRSF1B/KRT1/PLA2G2D/FUT7/CCL5/STAP1/TLR10/IL16/DNASE1L3/CST7/LTA/NCF1/AOAH/CD200R1/PTPRC/XCL1/IL33/ZBP1/CD28/CCR2/IFNG/IL12B/IL2/IGF1/CMA1/SELE/IL6/TAC1/CREB3L3/IL21/PLA2G2A/CCL24/FABP4/GHSR/MMP26/NR1H4	38
GO:0002292	BP	T cell differentiation involved in immune response	15/727	75/18723	1.55e-07	5.47e-06	4.38e-06	LY9/TBX21/CCL19/JAK3/SLAMF6/EOMES/IL12RB1/SPN/IFNG/IL12B/IL2/IRF4/IL23R/IL6/IL21	15
GO:0001914	BP	regulation of T cell mediated cytotoxicity	11/727	39/18723	1.74e-07	6.09e-06	4.88e-06	IL12RB1/CD1C/IL7R/KLRC1/PTPRC/XCL1/CD1E/IL12B/KLRD1/CD1B/IL23R	11
GO:0050866	BP	negative regulation of cell activation	26/727	210/18723	1.84e-07	6.4e-06	5.12e-06	TBC1D10C/BLK/CNR2/BANK1/TBX21/PLA2G2D/TNFRSF13B/JAK3/TSPAN32/CRTAM/SPN/CD74/CST7/RIPOR2/TIGIT/PTPRC/XCL1/LAG3/CTLA4/CCR2/CLNK/IL2/LAX1/CR1/CLEC4G/FGG	26
GO:1901623	BP	regulation of lymphocyte chemotaxis	9/727	25/18723	2.23e-07	7.71e-06	6.18e-06	CCL5/XCL2/XCL1/KLRK1/CCL21/CCR2/KLRC4-KLRK1/CXCL10/CXCL13	9
GO:0002294	BP	CD4-positive, alpha-beta T cell differentiation involved in immune response	14/727	68/18723	2.75e-07	9.47e-06	7.58e-06	LY9/TBX21/CCL19/JAK3/SLAMF6/IL12RB1/SPN/IFNG/IL12B/IL2/IRF4/IL23R/IL6/IL21	14
GO:0032735	BP	positive regulation of interleukin-12 production	11/727	41/18723	3.05e-07	1.04e-05	8.36e-06	LTB/CCR7/CCL19/IL16/CD40LG/IRF8/IFNG/IL12B/IL23R/LEP/IL17A	11
GO:0061844	BP	antimicrobial humoral immune response mediated by antimicrobial peptide	15/727	79/18723	3.18e-07	1.07e-05	8.55e-06	GNLY/CXCL9/CXCL10/CXCL2/CXCL11/RNASE7/CXCL13/CCL13/CXCL6/BPIFA1/MUC7/IL17A/REG1A/DEFA3/DEFB4A	15
GO:0019722	BP	calcium-mediated signaling	25/727	202/18723	3.18e-07	1.07e-05	8.55e-06	TBC1D10C/ZAP70/CCR7/CD3E/CXCR3/TRAT1/SLA2/CXCR6/CXCR5/CCR5/SELP/XCR1/PTPRC/LAT/CCR2/CCR4/SLC8A2/IGF1/SELE/PTGFR/LACRT/CCR6/P2RX5/CHRM3/NEUROD2	25
GO:0002820	BP	negative regulation of adaptive immune response	13/727	59/18723	3.18e-07	1.07e-05	8.55e-06	TBX21/JAK3/SLAMF1/IL7R/KLRC1/PTPRC/XCL1/IL2/KLRD1/CR1/CR2/CLEC4G/C4BPA	13
GO:0023061	BP	signal release	42/727	463/18723	3.23e-07	1.08e-05	8.62e-06	CPLX2/BLK/CHGA/PRKCB/UNC13A/CCL5/SYP/P2RX1/NPY2R/SNAP25/CHRNB2/CD38/IFNG/SYT4/TRH/CARTPT/EDN3/SYT5/SYN1/CGA/IL6/OXTR/VGF/TAC1/LEP/SLC32A1/FGG/RIMS2/UCN3/SYT13/NRXN1/SLC30A8/NEUROD1/HRH3/SYT8/FGB/GHSR/SSTR5/AGTR2/FOXA2/MTNR1B/NR1H4	42
GO:0050857	BP	positive regulation of antigen receptor-mediated signaling pathway	9/727	26/18723	3.29e-07	1.09e-05	8.74e-06	TESPA1/CCR7/CARD11/PRKCB/LCK/TRAT1/STAP1/CD226/PTPRC	9
GO:0002700	BP	regulation of production of molecular mediator of immune response	22/727	164/18723	4.01e-07	1.32e-05	1.06e-05	TNFRSF1B/TBX21/JAK3/SASH3/SLAMF1/FCRL3/CD40LG/CD74/CD96/CD226/CD244/PTPRC/XCL1/CD28/CCR2/CLNK/IL2/CR1/KIR2DL4/IL6/IL21/IL17A	22
GO:0051209	BP	release of sequestered calcium ion into cytosol	18/727	115/18723	4.54e-07	1.49e-05	1.19e-05	CD19/CCR7/CCL19/LCK/CORO1A/CCR5/FASLG/XCR1/PTPRC/XCL1/CCL21/CXCL9/JSRP1/CXCL10/CXCL11/LACRT/JPH3/TRPA1	18
GO:1902105	BP	regulation of leukocyte differentiation	30/727	279/18723	4.87e-07	1.59e-05	1.27e-05	ZAP70/TESPA1/CARD11/CD27/TBX21/CCL19/JAK3/SASH3/CRTAM/CD2/FCRL3/IL12RB1/CD74/ZNF683/IL7R/PTPRC/TESC/CD28/LAG3/CTLA4/CCR2/IFNG/IL12B/CARTPT/IL2/CR1/IRF4/GPR55/IL23R/IL17A	30
GO:0051283	BP	negative regulation of sequestering of calcium ion	18/727	116/18723	5.19e-07	1.68e-05	1.34e-05	CD19/CCR7/CCL19/LCK/CORO1A/CCR5/FASLG/XCR1/PTPRC/XCL1/CCL21/CXCL9/JSRP1/CXCL10/CXCL11/LACRT/JPH3/TRPA1	18
GO:0030183	BP	B cell differentiation	20/727	141/18723	5.44e-07	1.75e-05	1.4e-05	CD19/MS4A1/CARD11/CD27/CD79B/JAK3/FCRL3/CD40LG/CD79A/IRF8/ITM2A/PTPRC/POU2AF1/IL2/CR1/CR2/AICDA/IL6/IL21/ONECUT1	20
GO:0050920	BP	regulation of chemotaxis	26/727	223/18723	6e-07	1.92e-05	1.54e-05	CCR7/CCL19/SLAMF1/CCL5/STAP1/GPR18/RAC2/IL16/CD74/XCL2/RIPOR2/XCL1/KLRK1/CCL21/PTN/CCR2/CCR4/VEGFD/KLRC4-KLRK1/EDN3/CXCL10/FGF4/IL6/CCR6/CXCL13/DEFB124	26
GO:0097553	BP	calcium ion transmembrane import into cytosol	20/727	142/18723	6.11e-07	1.94e-05	1.56e-05	CD19/CCR7/CCL19/LCK/CORO1A/CCR5/P2RX1/FASLG/XCR1/PTPRC/XCL1/CCL21/SLC8A2/CXCL9/JSRP1/CXCL10/CXCL11/LACRT/JPH3/TRPA1	20
GO:0060401	BP	cytosolic calcium ion transport	23/727	182/18723	6.47e-07	2.05e-05	1.64e-05	CD19/CCR7/MS4A1/CCL19/LCK/CORO1A/CCR5/P2RX1/FASLG/XCR1/PTPRC/XCL1/CCL21/SLC8A2/CXCL9/JSRP1/CXCL10/CXCL11/LACRT/JPH3/P2RX5/EPO/TRPA1	23
GO:0051282	BP	regulation of sequestering of calcium ion	18/727	118/18723	6.73e-07	2.12e-05	1.69e-05	CD19/CCR7/CCL19/LCK/CORO1A/CCR5/FASLG/XCR1/PTPRC/XCL1/CCL21/CXCL9/JSRP1/CXCL10/CXCL11/LACRT/JPH3/TRPA1	18
GO:0070555	BP	response to interleukin-1	20/727	143/18723	6.85e-07	2.14e-05	1.72e-05	CCL19/CCL5/XCL2/CCL14/XCL1/CCL23/ZBP1/CD38/CCL16/CCL21/CCL17/SELE/IL6/CCL13/FGG/EPO/SLC30A8/CCL24/FGB/IL17A	20
GO:0070228	BP	regulation of lymphocyte apoptotic process	12/727	54/18723	8.21e-07	2.56e-05	2.05e-05	BLK/CD27/JAK3/PDCD1/CCL5/CD3G/CD74/IL7R/PTCRA/PRKCQ/IDO1/IL2	12
GO:0030888	BP	regulation of B cell proliferation	13/727	64/18723	8.64e-07	2.67e-05	2.14e-05	BLK/CARD11/TNFRSF13B/SASH3/FCRL3/CD74/TNFRSF13C/PTPRC/CHRNB2/CTLA4/CD38/IL2/IL21	13
GO:0002360	BP	T cell lineage commitment	9/727	29/18723	9.51e-07	2.91e-05	2.33e-05	LY9/TBX21/SLAMF6/IL12RB1/SPN/IL12B/IRF4/IL23R/IL6	9
GO:0072539	BP	T-helper 17 cell differentiation	9/727	29/18723	9.51e-07	2.91e-05	2.33e-05	LY9/TBX21/SLAMF6/IL12RB1/IL12B/IL2/IRF4/IL23R/IL6	9
GO:0033077	BP	T cell differentiation in thymus	14/727	75/18723	9.74e-07	2.96e-05	2.37e-05	ZAP70/TESPA1/CCR7/CD3D/CD3E/CARD11/CD3G/CD74/IL7R/PTPRC/CD28/AIRE/WNT1/CCR6	14
GO:0010819	BP	regulation of T cell chemotaxis	7/727	16/18723	1.09e-06	3.29e-05	2.64e-05	CCL5/XCL2/XCL1/CCL21/CCR2/CXCL10/CXCL13	7
GO:0051208	BP	sequestering of calcium ion	18/727	122/18723	1.11e-06	3.34e-05	2.68e-05	CD19/CCR7/CCL19/LCK/CORO1A/CCR5/FASLG/XCR1/PTPRC/XCL1/CCL21/CXCL9/JSRP1/CXCL10/CXCL11/LACRT/JPH3/TRPA1	18
GO:0050433	BP	regulation of catecholamine secretion	12/727	56/18723	1.25e-06	3.73e-05	2.99e-05	CHGA/NPY2R/CHRNB2/SYT4/CARTPT/SYT5/OXTR/SYT13/HRH3/SYT8/GHSR/AGTR2	12
GO:0042093	BP	T-helper cell differentiation	13/727	66/18723	1.25e-06	3.73e-05	2.99e-05	LY9/TBX21/CCL19/JAK3/SLAMF6/IL12RB1/SPN/IL12B/IL2/IRF4/IL23R/IL6/IL21	13
GO:0002440	BP	production of molecular mediator of immune response	31/727	308/18723	1.32e-06	3.92e-05	3.14e-05	TNFRSF1B/TBX21/TMIGD2/JAK3/SASH3/SLAMF1/FCRL3/VPREB3/CD40LG/CD74/HLA-DPB1/CD96/CD226/CD244/PTPRC/XCL1/HLA-DOB/CD28/CCR2/CLNK/IL2/HLA-DQB2/CR1/AICDA/HLA-DQA2/KIR2DL4/IL6/CCR6/IL21/VPREB1/IL17A	31
GO:0031640	BP	killing of cells of other organism	13/727	68/18723	1.79e-06	5.27e-05	4.22e-05	CHGA/FCER2/PRF1/GNLY/IFNG/CTSG/CFHR1/CCL13/DCD/CXCL6/MUC7/DEFA3/DEFB4A	13
GO:0050432	BP	catecholamine secretion	12/727	58/18723	1.85e-06	5.43e-05	4.35e-05	CHGA/NPY2R/CHRNB2/SYT4/CARTPT/SYT5/OXTR/SYT13/HRH3/SYT8/GHSR/AGTR2	12
GO:0002286	BP	T cell activation involved in immune response	17/727	114/18723	1.89e-06	5.51e-05	4.41e-05	LY9/TBX21/CCL19/JAK3/SLAMF6/EOMES/IL12RB1/SPN/CD74/CD1C/IFNG/IL12B/IL2/IRF4/IL23R/IL6/IL21	17
GO:0071675	BP	regulation of mononuclear cell migration	17/727	115/18723	2.14e-06	6.2e-05	4.97e-05	CCR7/SLAMF1/CCL5/SPN/XCL2/RIPOR2/CD200R1/XCL1/KLRK1/CCL21/CCR2/KLRC4-KLRK1/CXCL10/AIRE/CCR6/CXCL13/DEFB124	17
GO:0019724	BP	B cell mediated immunity	24/727	210/18723	2.31e-06	6.66e-05	5.33e-05	CD19/FCER2/CD27/TBX21/SLA2/CD40LG/CD74/HLA-DPB1/LTA/CD226/PTPRC/XCL1/HLA-DOB/CD28/IL2/HLA-DQB2/CR1/CR2/C7/HLA-DQA2/IGLL1/CCR6/IGLL5/C4BPA	24
GO:0019835	BP	cytolysis	9/727	32/18723	2.4e-06	6.88e-05	5.51e-05	GZMM/GZMA/PRF1/GZMH/GZMB/CR1/C7/CFHR1/PLA2G2A	9
GO:0050729	BP	positive regulation of inflammatory response	19/727	142/18723	2.55e-06	7.29e-05	5.83e-05	CCR7/STAP1/TLR10/IL16/LTA/IL33/ZBP1/CD28/CCR2/IFNG/IL12B/IL2/IL6/TAC1/CREB3L3/IL21/PLA2G2A/CCL24/FABP4	19
GO:0050864	BP	regulation of B cell activation	23/727	198/18723	2.83e-06	8.03e-05	6.43e-05	TBC1D10C/BLK/CD19/CARD11/BANK1/CD27/TBX21/TNFRSF13B/SASH3/FCRL3/CD74/TNFRSF13C/PTPRC/CHRNB2/CD28/CTLA4/CD38/IL2/CR1/IGLL1/IL6/IGLL5/IL21	23
GO:0051250	BP	negative regulation of lymphocyte activation	20/727	157/18723	3.03e-06	8.58e-05	6.87e-05	TBC1D10C/BLK/BANK1/TBX21/PLA2G2D/TNFRSF13B/JAK3/CRTAM/SPN/CD74/RIPOR2/TIGIT/XCL1/LAG3/CTLA4/CLNK/IL2/LAX1/CR1/CLEC4G	20
GO:0050853	BP	B cell receptor signaling pathway	18/727	131/18723	3.17e-06	8.87e-05	7.1e-05	BLK/CD19/MS4A1/BANK1/CD79B/PRKCB/PIK3CD/LCK/ITK/STAP1/FCRL3/CD79A/PTPRC/CTLA4/CD38/BMX/IGLL1/IGLL5	18
GO:0036336	BP	dendritic cell migration	9/727	33/18723	3.18e-06	8.87e-05	7.1e-05	CCR7/CCL19/SLAMF1/CCL5/ASB2/CCR5/CCL21/CCR2/CCR6	9
GO:0050901	BP	leukocyte tethering or rolling	9/727	33/18723	3.18e-06	8.87e-05	7.1e-05	SELL/FUT7/SPN/SELP/ITGB7/CCL21/CCR2/SELE/LEP	9
GO:0030890	BP	positive regulation of B cell proliferation	10/727	42/18723	3.49e-06	9.66e-05	7.73e-05	CARD11/SASH3/FCRL3/CD74/TNFRSF13C/PTPRC/CHRNB2/CD38/IL2/IL21	10
GO:0070227	BP	lymphocyte apoptotic process	13/727	72/18723	3.5e-06	9.66e-05	7.73e-05	BLK/CD27/JAK3/PDCD1/CCL5/CD3G/CD74/IL7R/FASLG/PTCRA/PRKCQ/IDO1/IL2	13
GO:0032623	BP	interleukin-2 production	12/727	62/18723	3.89e-06	0.000106233	8.51e-05	CD3E/CARD11/TBX21/SASH3/PTPRC/XCL1/CD28/LAG3/PRKCQ/CCR2/CR1/IRF4	12
GO:0032663	BP	regulation of interleukin-2 production	12/727	62/18723	3.89e-06	0.000106233	8.51e-05	CD3E/CARD11/TBX21/SASH3/PTPRC/XCL1/CD28/LAG3/PRKCQ/CCR2/CR1/IRF4	12
GO:0015844	BP	monoamine transport	14/727	84/18723	3.99e-06	0.000108471	8.68e-05	CHGA/P2RX1/NPY2R/CHRNB2/SYT4/CARTPT/SLC22A3/SYT5/OXTR/SYT13/HRH3/SYT8/GHSR/AGTR2	14
GO:0070374	BP	positive regulation of ERK1 and ERK2 cascade	24/727	217/18723	4.11e-06	0.000110655	8.86e-05	CCR7/CCL19/SLAMF1/CCL5/CD74/XCL2/CCL14/PTPRC/XCL1/CCL23/CCL16/CCL21/CCL17/IGF1/IL26/GPR55/FGF4/CCL13/PLA2G2A/FGG/EPO/CCL24/FGB/FGF21	24
GO:0051937	BP	catecholamine transport	13/727	73/18723	4.11e-06	0.000110655	8.86e-05	CHGA/NPY2R/CHRNB2/SYT4/CARTPT/SLC22A3/SYT5/OXTR/SYT13/HRH3/SYT8/GHSR/AGTR2	13
GO:0002407	BP	dendritic cell chemotaxis	8/727	26/18723	4.17e-06	0.000111138	8.9e-05	CCR7/CCL19/SLAMF1/CCL5/CCR5/CCL21/CCR2/CCR6	8
GO:0002710	BP	negative regulation of T cell mediated immunity	8/727	26/18723	4.17e-06	0.000111138	8.9e-05	TBX21/SLAMF1/IL7R/KLRC1/PTPRC/XCL1/KLRD1/CLEC4G	8
GO:0042088	BP	T-helper 1 type immune response	10/727	43/18723	4.39e-06	0.000116414	9.32e-05	CCL19/JAK3/SLAMF1/EBI3/IL12RB1/SPN/XCL1/CCR2/IL12B/IL23R	10
GO:0046640	BP	regulation of alpha-beta T cell proliferation	9/727	35/18723	5.44e-06	0.000143406	0.000114821	ZAP70/RASAL3/CD3E/EBI3/PTPRC/XCL1/CD28/CCR2/IL12B	9
GO:0032620	BP	interleukin-17 production	10/727	44/18723	5.48e-06	0.000143406	0.000114821	LY9/SLAMF6/PRKCQ/IFNG/IL12B/IL2/IL23R/IL6/IL21/NR1H4	10
GO:0032660	BP	regulation of interleukin-17 production	10/727	44/18723	5.48e-06	0.000143406	0.000114821	LY9/SLAMF6/PRKCQ/IFNG/IL12B/IL2/IL23R/IL6/IL21/NR1H4	10
GO:0071219	BP	cellular response to molecule of bacterial origin	24/727	221/18723	5.64e-06	0.000146891	0.000117612	TNFRSF1B/CD6/CCL5/STAP1/GFI1/CCR5/IRF8/NUGGC/IL12B/CXCL9/CTSG/CXCL10/CXCL2/CXCL11/IL6/LACRT/CXCL13/CSF3/DEFB124/CSF2/CXCL6/GHSR/IL36A/DEFA3	24
GO:0002825	BP	regulation of T-helper 1 type immune response	8/727	27/18723	5.73e-06	0.000147635	0.000118207	CCL19/JAK3/SLAMF1/IL12RB1/XCL1/CCR2/IL12B/IL23R	8
GO:0042104	BP	positive regulation of activated T cell proliferation	8/727	27/18723	5.73e-06	0.000147635	0.000118207	TMIGD2/SLAMF1/IL12RB1/IL12B/IL2/IGF1/IL23R/EPO	8
GO:0016064	BP	immunoglobulin mediated immune response	23/727	207/18723	6.01e-06	0.000154231	0.000123489	CD19/FCER2/CD27/TBX21/CD40LG/CD74/HLA-DPB1/LTA/CD226/PTPRC/XCL1/HLA-DOB/CD28/IL2/HLA-DQB2/CR1/CR2/C7/HLA-DQA2/IGLL1/CCR6/IGLL5/C4BPA	23
GO:0001776	BP	leukocyte homeostasis	14/727	87/18723	6.11e-06	0.000156111	0.000124994	SIT1/PIK3CD/TNFRSF13B/CORO1A/JAK3/CD74/TNFSF14/LAT/GPR174/TNFRSF17/CCR2/IL2/IL6/CXCL6	14
GO:0002444	BP	myeloid leukocyte mediated immunity	15/727	99/18723	6.18e-06	0.000156336	0.000125174	PTGDS/CPLX2/BLK/CHGA/PIK3CD/STAP1/RAC2/DNASE1L3/LAT/CCR2/CLNK/CTSG/IL6/CXCL6/MRGPRX2	15
GO:0015837	BP	amine transport	15/727	99/18723	6.18e-06	0.000156336	0.000125174	CHGA/NPY2R/CHRNB2/SYT4/TRH/CARTPT/DDC/SYT5/OXTR/LEP/SYT13/HRH3/SYT8/GHSR/AGTR2	15
GO:0050731	BP	positive regulation of peptidyl-tyrosine phosphorylation	22/727	193/18723	6.3e-06	0.000158801	0.000127147	CD3E/BANK1/CCL5/STAP1/CD74/NCF1/PTPRC/IFNG/IL12B/IL2/ANGPT4/IGF1/IL23R/IL6/LACRT/IL21/LEP/GH1/EPO/CSF3/CLEC6A/CSF2	22
GO:0071677	BP	positive regulation of mononuclear cell migration	12/727	65/18723	6.52e-06	0.000163611	0.000130999	CCR7/SLAMF1/CCL5/SPN/XCL2/XCL1/CCL21/CCR2/CXCL10/CCR6/CXCL13/DEFB124	12
GO:0071222	BP	cellular response to lipopolysaccharide	23/727	209/18723	7.06e-06	0.000176261	0.000141128	TNFRSF1B/CD6/CCL5/STAP1/GFI1/CCR5/IRF8/NUGGC/IL12B/CXCL9/CTSG/CXCL10/CXCL2/CXCL11/IL6/LACRT/CXCL13/CSF3/CSF2/CXCL6/GHSR/IL36A/DEFA3	23
GO:1903706	BP	regulation of hemopoiesis	33/727	367/18723	7.13e-06	0.000177208	0.000141886	ZAP70/TESPA1/CARD11/CD27/TBX21/CCL19/JAK3/SASH3/CRTAM/CD2/FCRL3/IL12RB1/GPR171/CD74/ZNF683/IL7R/PTPRC/TESC/CD28/LAG3/CTLA4/PTN/CCR2/IFNG/IL12B/CARTPT/IL2/CR1/IRF4/GPR55/IL23R/CSF3/IL17A	33
GO:0071347	BP	cellular response to interleukin-1	16/727	113/18723	7.49e-06	0.000185435	0.000148473	CCL19/CCL5/XCL2/CCL14/XCL1/CCL23/ZBP1/CCL16/CCL21/CCL17/IL6/CCL13/FGG/CCL24/FGB/IL17A	16
GO:0045059	BP	positive thymic T cell selection	6/727	14/18723	7.72e-06	0.000190182	0.000152274	ZAP70/CD3D/CD3E/CD3G/CD74/PTPRC	6
GO:0002711	BP	positive regulation of T cell mediated immunity	11/727	56/18723	8.46e-06	0.000207667	0.000166273	SASH3/SLAMF1/IL12RB1/CD1C/PTPRC/XCL1/CD1E/IL12B/CD1B/IL23R/IL6	11
GO:0002790	BP	peptide secretion	25/727	242/18723	8.78e-06	0.000214522	0.000171762	BLK/CHGA/CCL5/CD74/NPY2R/SNAP25/CD38/IFNG/TRH/CARTPT/EDN3/IL6/VGF/LEP/FGG/RIMS2/UCN3/SLC30A8/NEUROD1/FGB/GHSR/SSTR5/FOXA2/MTNR1B/NR1H4	25
GO:2000514	BP	regulation of CD4-positive, alpha-beta T cell activation	12/727	67/18723	9.04e-06	0.000219956	0.000176113	TBX21/CCL19/JAK3/SASH3/IL12RB1/XCL1/PRKCQ/IFNG/IL12B/IL2/IRF4/IL23R	12
GO:0001916	BP	positive regulation of T cell mediated cytotoxicity	8/727	29/18723	1.03e-05	0.00024912	0.000199463	IL12RB1/CD1C/PTPRC/XCL1/CD1E/IL12B/CD1B/IL23R	8
GO:2000406	BP	positive regulation of T cell migration	8/727	29/18723	1.03e-05	0.00024912	0.000199463	CCL5/SPN/XCL2/XCL1/CCL21/CCR2/CXCL10/CXCL13	8
GO:0045582	BP	positive regulation of T cell differentiation	14/727	91/18723	1.05e-05	0.000249957	0.000200134	ZAP70/TESPA1/CD27/CCL19/SASH3/IL12RB1/CD74/IL7R/PTPRC/IFNG/IL12B/IL2/CR1/IL23R	14
GO:0051952	BP	regulation of amine transport	14/727	91/18723	1.05e-05	0.000249957	0.000200134	CHGA/NPY2R/CHRNB2/SYT4/TRH/CARTPT/SYT5/OXTR/LEP/SYT13/HRH3/SYT8/GHSR/AGTR2	14
GO:0042531	BP	positive regulation of tyrosine phosphorylation of STAT protein	12/727	68/18723	1.06e-05	0.00025119	0.000201121	CCL5/IFNG/IL12B/IL2/IGF1/IL23R/IL6/IL21/LEP/GH1/EPO/CSF2	12
GO:0046637	BP	regulation of alpha-beta T cell differentiation	12/727	68/18723	1.06e-05	0.00025119	0.000201121	ZAP70/TBX21/CCL19/JAK3/SASH3/IL12RB1/ZNF683/IFNG/IL12B/IL2/IRF4/IL23R	12
GO:0045055	BP	regulated exocytosis	24/727	230/18723	1.12e-05	0.000262883	0.000210483	PTGDS/CPLX2/BLK/CHGA/PRKCB/PIK3CD/CORO1A/UNC13A/RAC2/SYP/P2RX1/SNAP25/LAT/CCR2/SYT4/CLNK/CDK5R2/SYT5/SYN1/RIMS2/SYT13/KLRF2/SYT8/MRGPRX2	24
GO:0002791	BP	regulation of peptide secretion	22/727	200/18723	1.12e-05	0.000262883	0.000210483	BLK/CHGA/CCL5/CD74/NPY2R/SNAP25/CD38/IFNG/TRH/CARTPT/IL6/LEP/FGG/UCN3/SLC30A8/NEUROD1/FGB/GHSR/SSTR5/FOXA2/MTNR1B/NR1H4	22
GO:0046633	BP	alpha-beta T cell proliferation	9/727	38/18723	1.13e-05	0.00026461	0.000211866	ZAP70/RASAL3/CD3E/EBI3/PTPRC/XCL1/CD28/CCR2/IL12B	9
GO:0010820	BP	positive regulation of T cell chemotaxis	6/727	15/18723	1.24e-05	0.000289886	0.000232104	CCL5/XCL2/XCL1/CCL21/CCR2/CXCL13	6
GO:0090087	BP	regulation of peptide transport	22/727	202/18723	1.31e-05	0.000304147	0.000243522	BLK/CHGA/CCL5/CD74/NPY2R/SNAP25/CD38/IFNG/TRH/CARTPT/IL6/LEP/FGG/UCN3/SLC30A8/NEUROD1/FGB/GHSR/SSTR5/FOXA2/MTNR1B/NR1H4	22
GO:0070229	BP	negative regulation of lymphocyte apoptotic process	8/727	30/18723	1.36e-05	0.000314592	0.000251885	CD27/JAK3/CCL5/CD74/IL7R/PTCRA/PRKCQ/IL2	8
GO:0015833	BP	peptide transport	26/727	264/18723	1.37e-05	0.000316255	0.000253217	BLK/CHGA/CCL5/CD74/NPY2R/SNAP25/CD38/IFNG/TRH/CARTPT/CD209/EDN3/IL6/VGF/LEP/FGG/RIMS2/UCN3/SLC30A8/NEUROD1/FGB/GHSR/SSTR5/FOXA2/MTNR1B/NR1H4	26
GO:0045123	BP	cellular extravasation	12/727	70/18723	1.44e-05	0.00033003	0.000264246	JAML/SELL/PIK3CD/FUT7/SPN/RIPOR2/SELP/ITGB7/CCL21/CCR2/SELE/LEP	12
GO:0019882	BP	antigen processing and presentation	15/727	106/18723	1.45e-05	0.00033003	0.000264246	CCR7/CD8A/WAS/CCL19/CD74/HLA-DPB1/CD1C/WDFY4/HLA-DOB/CD1E/CCL21/HLA-DQB2/HLA-DQA2/CD209/CD1B	15
GO:0002312	BP	B cell activation involved in immune response	13/727	82/18723	1.54e-05	0.000350657	0.000280762	CD19/TBX21/CD40LG/IRF8/ITM2A/PTPRC/POU2AF1/CD28/IL2/CR1/IL6/CCR6/IL21	13
GO:0002712	BP	regulation of B cell mediated immunity	11/727	60/18723	1.69e-05	0.000381396	0.000305374	FCER2/TBX21/LTA/CD226/PTPRC/XCL1/CD28/IL2/CR1/CR2/C4BPA	11
GO:0002889	BP	regulation of immunoglobulin mediated immune response	11/727	60/18723	1.69e-05	0.000381396	0.000305374	FCER2/TBX21/LTA/CD226/PTPRC/XCL1/CD28/IL2/CR1/CR2/C4BPA	11
GO:0045066	BP	regulatory T cell differentiation	8/727	31/18723	1.77e-05	0.000398106	0.000318753	PLA2G2D/FUT7/CD28/LAG3/CTLA4/IFNG/IL2/CR1	8
GO:0035747	BP	natural killer cell chemotaxis	5/727	10/18723	1.86e-05	0.000417066	0.000333933	PIK3CD/CCL5/XCL1/KLRK1/KLRC4-KLRK1	5
GO:0042886	BP	amide transport	28/727	301/18723	1.88e-05	0.000418512	0.000335091	BLK/CHGA/CCL5/CD74/ABCB1/NPY2R/SNAP25/CD38/IFNG/TRH/CARTPT/CD209/EDN3/IL6/VGF/LEP/FGG/RIMS2/UCN3/AQP7/SLC30A8/NEUROD1/FGB/GHSR/SSTR5/FOXA2/MTNR1B/NR1H4	28
GO:0002827	BP	positive regulation of T-helper 1 type immune response	6/727	16/18723	1.93e-05	0.000425456	0.000340651	SLAMF1/IL12RB1/XCL1/CCR2/IL12B/IL23R	6
GO:0050862	BP	positive regulation of T cell receptor signaling pathway	6/727	16/18723	1.93e-05	0.000425456	0.000340651	TESPA1/CCR7/CARD11/LCK/TRAT1/CD226	6
GO:0032102	BP	negative regulation of response to external stimulus	35/727	420/18723	1.97e-05	0.000433447	0.00034705	CNR2/TNFRSF1B/KRT1/STAP1/GPR18/CST7/CD96/GP1BA/KLRC1/AOAH/CD200R1/PTPRC/KLRK1/IL12B/CARTPT/IL2/KLRD1/CR1/IGF1/KLRC4-KLRK1/CLDN19/CLEC12B/KIR2DL4/LACRT/CXCL13/TSPAN8/LEP/KIAA0319/FGG/FGB/GHSR/GRID2/MMP26/SERPINB4/NR1H4	35
GO:0006836	BP	neurotransmitter transport	22/727	208/18723	2.08e-05	0.000455674	0.000364845	CPLX2/PRKCB/UNC13A/SYP/P2RX1/SNAP25/SYT4/GFAP/KCNJ10/SLC22A3/DDC/SYT5/SYN1/SLC1A2/SLC32A1/RIMS2/NRXN1/GABRQ/HRH3/SYT8/SLC1A6/SLC5A7	22
GO:0050856	BP	regulation of T cell receptor signaling pathway	9/727	41/18723	2.19e-05	0.000478206	0.000382887	TESPA1/CCR7/CARD11/UBASH3A/LCK/TRAT1/SLA2/SH2D1A/CD226	9
GO:0043370	BP	regulation of CD4-positive, alpha-beta T cell differentiation	10/727	51/18723	2.21e-05	0.000480677	0.000384865	TBX21/CCL19/JAK3/SASH3/IL12RB1/IFNG/IL12B/IL2/IRF4/IL23R	10
GO:0043299	BP	leukocyte degranulation	12/727	73/18723	2.24e-05	0.000485053	0.000388369	PTGDS/CPLX2/BLK/CHGA/PIK3CD/CORO1A/RAC2/LAT/CCR2/CLNK/KLRF2/MRGPRX2	12
GO:0050777	BP	negative regulation of immune response	21/727	194/18723	2.25e-05	0.000485053	0.000388369	TBX21/JAK3/PDCD1/SLAMF1/IL7R/CD96/KLRC1/PTPRC/XCL1/CTLA4/CCR2/IL12B/IL2/KLRD1/CR1/CR2/CLEC12B/KIR2DL4/CLEC4G/C4BPA/SERPINB4	21
GO:0030431	BP	sleep	8/727	32/18723	2.28e-05	0.000491076	0.000393192	PTGDS/NPY2R/CHRNB2/OXTR/ADRB1/CSF2/MRGPRX2/MTNR1B	8
GO:0045576	BP	mast cell activation	11/727	62/18723	2.34e-05	0.000500773	0.000400955	PTGDS/CPLX2/BLK/CHGA/CNR2/PIK3CD/RAC2/CD226/LAT/CLNK/MRGPRX2	11
GO:0001911	BP	negative regulation of leukocyte mediated cytotoxicity	7/727	24/18723	2.51e-05	0.000533307	0.000427005	IL7R/KLRC1/PTPRC/KLRD1/CLEC12B/KIR2DL4/SERPINB4	7
GO:0090023	BP	positive regulation of neutrophil chemotaxis	7/727	24/18723	2.51e-05	0.000533307	0.000427005	CCR7/CCL19/RAC2/CD74/RIPOR2/XCL1/CCL21	7
GO:0097696	BP	receptor signaling pathway via STAT	20/727	181/18723	2.6e-05	0.000549892	0.000440283	JAK3/STAT4/CCL5/IL10RA/IL7R/PTPRC/CCR2/IFNG/IL12B/IL2/IGF1/IL26/IL23R/IL6/IL21/LEP/GH1/EPO/CSF2/NEUROD1	20
GO:0002335	BP	mature B cell differentiation	8/727	33/18723	2.91e-05	0.000614448	0.000491972	CD19/IRF8/ITM2A/POU2AF1/IL2/CR1/IL6/IL21	8
GO:0072679	BP	thymocyte migration	4/727	6/18723	3.18e-05	0.000667672	0.000534587	XCL1/CCR2/AIRE/CCR6	4
GO:0007260	BP	tyrosine phosphorylation of STAT protein	13/727	88/18723	3.35e-05	0.000697366	0.000558362	JAK3/CCL5/IFNG/IL12B/IL2/IGF1/IL23R/IL6/IL21/LEP/GH1/EPO/CSF2	13
GO:0032753	BP	positive regulation of interleukin-4 production	7/727	25/18723	3.37e-05	0.000697366	0.000558362	CD3E/SASH3/CD40LG/CLECL1/CD28/PRKCQ/IRF4	7
GO:0042832	BP	defense response to protozoan	7/727	25/18723	3.37e-05	0.000697366	0.000558362	TSPAN32/IRF8/GBP4/CCDC88B/IL12B/IRF4/GBP6	7
GO:2000316	BP	regulation of T-helper 17 type immune response	7/727	25/18723	3.37e-05	0.000697366	0.000558362	TBX21/IL12RB1/PRKCQ/IL12B/IL2/IL23R/CLEC6A	7
GO:0071216	BP	cellular response to biotic stimulus	24/727	246/18723	3.4e-05	0.000701295	0.000561508	TNFRSF1B/CD6/CCL5/STAP1/GFI1/CCR5/IRF8/NUGGC/IL12B/CXCL9/CTSG/CXCL10/CXCL2/CXCL11/IL6/LACRT/CXCL13/CSF3/DEFB124/CSF2/CXCL6/GHSR/IL36A/DEFA3	24
GO:0007259	BP	receptor signaling pathway via JAK-STAT	19/727	170/18723	3.5e-05	0.000719895	0.000576401	JAK3/STAT4/CCL5/IL10RA/PTPRC/CCR2/IFNG/IL12B/IL2/IGF1/IL26/IL23R/IL6/IL21/LEP/GH1/EPO/CSF2/NEUROD1	19
GO:0032743	BP	positive regulation of interleukin-2 production	8/727	34/18723	3.68e-05	0.000750768	0.00060112	CD3E/CARD11/SASH3/PTPRC/CD28/PRKCQ/CCR2/IRF4	8
GO:0070232	BP	regulation of T cell apoptotic process	8/727	34/18723	3.68e-05	0.000750768	0.00060112	CD27/JAK3/PDCD1/CCL5/IL7R/PTCRA/PRKCQ/IDO1	8
GO:0021700	BP	developmental maturation	26/727	280/18723	3.81e-05	0.000774672	0.000620259	SEZ6/CCL19/UNC13A/SYP/SLFN14/CCL21/SYT4/ACTL6B/CDK5R2/INSL3/IGF1/NRCAM/SRRM4/WNT1/CCR6/IL21/LEP/ASCL1/GH1/NEUROD2/FGG/EPO/NRXN1/NEFL/PAEP/SEMG2	26
GO:0046006	BP	regulation of activated T cell proliferation	9/727	44/18723	3.99e-05	0.000805574	0.000645001	TMIGD2/CRTAM/SLAMF1/IL12RB1/IL12B/IL2/IGF1/IL23R/EPO	9
GO:0150076	BP	neuroinflammatory response	9/727	44/18723	3.99e-05	0.000805574	0.000645001	TNFRSF1B/STAP1/CST7/CD200R1/PTPRC/IL33/IFNG/IGF1/IL6	9
GO:0002923	BP	regulation of humoral immune response mediated by circulating immunoglobulin	6/727	18/18723	4.18e-05	0.000836389	0.000669674	FCER2/LTA/PTPRC/CR1/CR2/C4BPA	6
GO:0045187	BP	regulation of circadian sleep/wake cycle, sleep	6/727	18/18723	4.18e-05	0.000836389	0.000669674	PTGDS/NPY2R/CHRNB2/ADRB1/CSF2/MTNR1B	6
GO:0030534	BP	adult behavior	16/727	130/18723	4.45e-05	0.000886238	0.000709586	SEZ6/PAX5/CHRNB2/CARTPT/KCNJ10/FGF12/NTF4/SLC1A2/LEP/SLITRK1/PPP1R1B/NRXN1/GABRG2/GHSR/FOXA2/KLHL1	16
GO:0001562	BP	response to protozoan	7/727	26/18723	4.46e-05	0.000886238	0.000709586	TSPAN32/IRF8/GBP4/CCDC88B/IL12B/IRF4/GBP6	7
GO:2000403	BP	positive regulation of lymphocyte migration	8/727	35/18723	4.61e-05	0.000913581	0.00073148	CCL5/SPN/XCL2/XCL1/CCL21/CCR2/CXCL10/CXCL13	8
GO:0002702	BP	positive regulation of production of molecular mediator of immune response	15/727	117/18723	4.75e-05	0.000937239	0.000750422	TBX21/SASH3/SLAMF1/CD74/CD226/CD244/PTPRC/XCL1/CD28/CLNK/IL2/KIR2DL4/IL6/IL21/IL17A	15
GO:0002275	BP	myeloid cell activation involved in immune response	13/727	91/18723	4.81e-05	0.000945224	0.000756815	PTGDS/CPLX2/BLK/CHGA/PIK3CD/SLAMF1/RAC2/DNASE1L3/LAT/CCR2/IFNG/CLNK/MRGPRX2	13
GO:0002920	BP	regulation of humoral immune response	9/727	45/18723	4.82e-05	0.000945224	0.000756815	CCR7/FCER2/LTA/PTPRC/CR1/CR2/CXCL13/C4BPA/IL17A	9
GO:0045621	BP	positive regulation of lymphocyte differentiation	14/727	104/18723	4.89e-05	0.000955569	0.000765098	ZAP70/TESPA1/CD27/CCL19/SASH3/IL12RB1/CD74/IL7R/PTPRC/IFNG/IL12B/IL2/CR1/IL23R	14
GO:0030072	BP	peptide hormone secretion	23/727	236/18723	5.01e-05	0.000974649	0.000780375	BLK/CHGA/CCL5/SNAP25/CD38/IFNG/TRH/CARTPT/EDN3/IL6/VGF/LEP/FGG/RIMS2/UCN3/SLC30A8/NEUROD1/FGB/GHSR/SSTR5/FOXA2/MTNR1B/NR1H4	23
GO:0009988	BP	cell-cell recognition	11/727	68/18723	5.71e-05	0.00110454	0.000884377	CCR7/CCL19/PRF1/CD6/CCL21/CD209/ZP2/PAEP/IZUMO1R/ADAM18/ADAM2	11
GO:0007157	BP	heterophilic cell-cell adhesion via plasma membrane cell adhesion molecules	9/727	46/18723	5.79e-05	0.00110454	0.000884377	JAML/CRTAM/CD6/SELP/CADM3/CD209/SELE/CEACAM5/GRID2	9
GO:0051953	BP	negative regulation of amine transport	7/727	27/18723	5.81e-05	0.00110454	0.000884377	CHGA/SYT4/TRH/LEP/HRH3/GHSR/AGTR2	7
GO:0071624	BP	positive regulation of granulocyte chemotaxis	7/727	27/18723	5.81e-05	0.00110454	0.000884377	CCR7/CCL19/RAC2/CD74/RIPOR2/XCL1/CCL21	7
GO:0002769	BP	natural killer cell inhibitory signaling pathway	3/727	3/18723	5.83e-05	0.00110454	0.000884377	KLRC1/CLEC12B/KIR2DL1	3
GO:0003358	BP	noradrenergic neuron development	3/727	3/18723	5.83e-05	0.00110454	0.000884377	ASCL1/INSM1/PHOX2B	3
GO:0097026	BP	dendritic cell dendrite assembly	3/727	3/18723	5.83e-05	0.00110454	0.000884377	CCR7/CCL19/CCL21	3
GO:2000547	BP	regulation of dendritic cell dendrite assembly	3/727	3/18723	5.83e-05	0.00110454	0.000884377	CCR7/CCL19/CCL21	3
GO:0002716	BP	negative regulation of natural killer cell mediated immunity	6/727	19/18723	5.9e-05	0.00110675	0.000886142	CD96/KLRC1/KLRD1/CLEC12B/KIR2DL4/SERPINB4	6
GO:0070233	BP	negative regulation of T cell apoptotic process	6/727	19/18723	5.9e-05	0.00110675	0.000886142	CD27/JAK3/CCL5/IL7R/PTCRA/PRKCQ	6
GO:0140131	BP	positive regulation of lymphocyte chemotaxis	6/727	19/18723	5.9e-05	0.00110675	0.000886142	CCL5/XCL2/XCL1/CCL21/CCR2/CXCL13	6
GO:0061756	BP	leukocyte adhesion to vascular endothelial cell	10/727	57/18723	6.05e-05	0.00113118	0.000905709	SELL/FUT7/SPN/SELP/ITGB7/CCL21/CCR2/SELE/IL6/LEP	10
GO:0009914	BP	hormone transport	27/727	306/18723	6.59e-05	0.00122814	0.000983342	BLK/CHGA/CCL5/SNAP25/CD38/IFNG/TRH/CARTPT/EDN3/CGA/IL6/VGF/TAC1/LEP/FGG/RIMS2/UCN3/SLC30A8/NEUROD1/FGB/GHSR/SSTR5/AGTR2/FOXA2/MTNR1B/SLCO1B1/NR1H4	27
GO:0008037	BP	cell recognition	22/727	225/18723	6.9e-05	0.00127948	0.00102444	CCR7/NCR3/CCL19/CD5/PRF1/CRTAM/CD6/CD226/CCL21/FCN1/NRCAM/CD209/IGLL1/TNN/ZP2/IGLL5/C4BPA/PAEP/IZUMO1R/ADAM18/SFTPA1/ADAM2	22
GO:0050798	BP	activated T cell proliferation	9/727	47/18723	6.92e-05	0.00127948	0.00102444	TMIGD2/CRTAM/SLAMF1/IL12RB1/IL12B/IL2/IGF1/IL23R/EPO	9
GO:0002606	BP	positive regulation of dendritic cell antigen processing and presentation	4/727	7/18723	7.18e-05	0.00131619	0.00105383	CCR7/CCL19/CD74/CCL21	4
GO:0010536	BP	positive regulation of activation of Janus kinase activity	4/727	7/18723	7.18e-05	0.00131619	0.00105383	CCL5/IL12B/IL23R/GH1	4
GO:2000328	BP	regulation of T-helper 17 cell lineage commitment	4/727	7/18723	7.18e-05	0.00131619	0.00105383	TBX21/IL12RB1/IL12B/IL23R	4
GO:0022037	BP	metencephalon development	14/727	108/18723	7.45e-05	0.00135116	0.00108184	SEZ6/CD3E/SSTR3/PTN/CDK5R2/KCNC1/WNT1/ASCL1/NEUROD2/NEUROD1/GRID2/AGTR2/LHX1/KLHL1	14
GO:0002313	BP	mature B cell differentiation involved in immune response	7/727	28/18723	7.5e-05	0.00135116	0.00108184	IRF8/ITM2A/POU2AF1/IL2/CR1/IL6/IL21	7
GO:0031342	BP	negative regulation of cell killing	7/727	28/18723	7.5e-05	0.00135116	0.00108184	IL7R/KLRC1/PTPRC/KLRD1/CLEC12B/KIR2DL4/SERPINB4	7
GO:1902624	BP	positive regulation of neutrophil migration	7/727	28/18723	7.5e-05	0.00135116	0.00108184	CCR7/CCL19/RAC2/CD74/RIPOR2/XCL1/CCL21	7
GO:0002381	BP	immunoglobulin production involved in immunoglobulin-mediated immune response	11/727	70/18723	7.51e-05	0.00135116	0.00108184	TBX21/CD40LG/HLA-DPB1/PTPRC/XCL1/HLA-DOB/CD28/IL2/HLA-DQB2/HLA-DQA2/CCR6	11
GO:0030073	BP	insulin secretion	20/727	195/18723	7.52e-05	0.00135116	0.00108184	BLK/CHGA/CCL5/SNAP25/CD38/IFNG/TRH/CARTPT/IL6/VGF/LEP/RIMS2/UCN3/SLC30A8/NEUROD1/GHSR/SSTR5/FOXA2/MTNR1B/NR1H4	20
GO:0050796	BP	regulation of insulin secretion	18/727	165/18723	7.68e-05	0.00137445	0.00110048	BLK/CHGA/CCL5/SNAP25/CD38/IFNG/TRH/CARTPT/IL6/LEP/UCN3/SLC30A8/NEUROD1/GHSR/SSTR5/FOXA2/MTNR1B/NR1H4	18
GO:0050868	BP	negative regulation of T cell activation	15/727	122/18723	7.74e-05	0.00138088	0.00110564	TBX21/PLA2G2D/JAK3/CRTAM/SPN/CD74/RIPOR2/TIGIT/XCL1/LAG3/CTLA4/IL2/LAX1/CR1/CLEC4G	15
GO:0090276	BP	regulation of peptide hormone secretion	20/727	196/18723	8.08e-05	0.00143725	0.00115077	BLK/CHGA/CCL5/SNAP25/CD38/IFNG/TRH/CARTPT/IL6/LEP/FGG/UCN3/SLC30A8/NEUROD1/FGB/GHSR/SSTR5/FOXA2/MTNR1B/NR1H4	20
GO:0002577	BP	regulation of antigen processing and presentation	6/727	20/18723	8.16e-05	0.00144654	0.0011582	CCR7/WAS/CCL19/CD74/HLA-DOB/CCL21	6
GO:0043303	BP	mast cell degranulation	9/727	48/18723	8.22e-05	0.00145294	0.00116333	PTGDS/CPLX2/BLK/CHGA/PIK3CD/RAC2/LAT/CLNK/MRGPRX2	9
GO:0032640	BP	tumor necrosis factor production	19/727	181/18723	8.27e-05	0.00145294	0.00116333	CCL19/SASH3/CD2/SLAMF1/GPR18/TNFRSF8/SPN/PTPRC/LILRA4/IL33/CCR2/IFNG/IL12B/IGF1/IL6/LEP/GHSR/IL17A/NR1H4	19
GO:0032680	BP	regulation of tumor necrosis factor production	19/727	181/18723	8.27e-05	0.00145294	0.00116333	CCL19/SASH3/CD2/SLAMF1/GPR18/TNFRSF8/SPN/PTPRC/LILRA4/IL33/CCR2/IFNG/IL12B/IGF1/IL6/LEP/GHSR/IL17A/NR1H4	19
GO:0002718	BP	regulation of cytokine production involved in immune response	13/727	96/18723	8.48e-05	0.0014851	0.00118908	TNFRSF1B/TBX21/JAK3/SASH3/SLAMF1/CD74/CD96/CD226/XCL1/CCR2/CLNK/KIR2DL4/IL6	13
GO:0001768	BP	establishment of T cell polarity	5/727	13/18723	8.64e-05	0.0015035	0.00120381	CCR7/CCL19/CRTAM/RIPOR2/CCL21	5
GO:2000318	BP	positive regulation of T-helper 17 type immune response	5/727	13/18723	8.64e-05	0.0015035	0.00120381	IL12RB1/PRKCQ/IL12B/IL23R/CLEC6A	5
GO:0001505	BP	regulation of neurotransmitter levels	21/727	213/18723	8.89e-05	0.00154294	0.00123539	CPLX2/PRKCB/UNC13A/SYP/P2RX1/SNAP25/SYT4/GFAP/KCNJ10/SLC22A3/SYT5/SYN1/SLC1A2/BCHE/SLC32A1/RIMS2/NRXN1/HRH3/SYT8/SLC1A6/SLC5A7	21
GO:0046879	BP	hormone secretion	26/727	295/18723	9.11e-05	0.00157629	0.00126209	BLK/CHGA/CCL5/SNAP25/CD38/IFNG/TRH/CARTPT/EDN3/CGA/IL6/VGF/TAC1/LEP/FGG/RIMS2/UCN3/SLC30A8/NEUROD1/FGB/GHSR/SSTR5/AGTR2/FOXA2/MTNR1B/NR1H4	26
GO:0001773	BP	myeloid dendritic cell activation	7/727	29/18723	9.55e-05	0.00164676	0.00131852	TSPAN32/CD2/SLAMF1/UBD/IRF4/CSF2/DHRS2	7
GO:0002279	BP	mast cell activation involved in immune response	9/727	49/18723	9.73e-05	0.00166186	0.0013306	PTGDS/CPLX2/BLK/CHGA/PIK3CD/RAC2/LAT/CLNK/MRGPRX2	9
GO:0050832	BP	defense response to fungus	9/727	49/18723	9.73e-05	0.00166186	0.0013306	CHGA/GNLY/CTSG/CLEC4E/RNASE7/CLEC6A/DCD/IL17A/DEFA3	9
GO:1904894	BP	positive regulation of receptor signaling pathway via STAT	9/727	49/18723	9.73e-05	0.00166186	0.0013306	CCL5/IL10RA/IL7R/IL12B/IL26/IL23R/IL6/LEP/GH1	9
GO:0042509	BP	regulation of tyrosine phosphorylation of STAT protein	12/727	85/18723	0.000104858	0.00177464	0.00142091	CCL5/IFNG/IL12B/IL2/IGF1/IL23R/IL6/IL21/LEP/GH1/EPO/CSF2	12
GO:0045622	BP	regulation of T-helper cell differentiation	8/727	39/18723	0.000105047	0.00177464	0.00142091	TBX21/CCL19/JAK3/IL12RB1/IL12B/IL2/IRF4/IL23R	8
GO:2000516	BP	positive regulation of CD4-positive, alpha-beta T cell activation	8/727	39/18723	0.000105047	0.00177464	0.00142091	CCL19/SASH3/IL12RB1/XCL1/PRKCQ/IFNG/IL12B/IL23R	8
GO:0002367	BP	cytokine production involved in immune response	13/727	98/18723	0.000105159	0.00177464	0.00142091	TNFRSF1B/TBX21/JAK3/SASH3/SLAMF1/CD74/CD96/CD226/XCL1/CCR2/CLNK/KIR2DL4/IL6	13
GO:0050802	BP	circadian sleep/wake cycle, sleep	6/727	21/18723	0.000110452	0.00185833	0.00148791	PTGDS/NPY2R/CHRNB2/ADRB1/CSF2/MTNR1B	6
GO:0002637	BP	regulation of immunoglobulin production	11/727	73/18723	0.000111124	0.001864	0.00149245	TBX21/SASH3/FCRL3/CD40LG/PTPRC/XCL1/CD28/IL2/CR1/IL6/IL21	11
GO:0046883	BP	regulation of hormone secretion	23/727	249/18723	0.000113634	0.00190039	0.00152159	BLK/CHGA/CCL5/SNAP25/CD38/IFNG/TRH/CARTPT/EDN3/IL6/TAC1/LEP/FGG/UCN3/SLC30A8/NEUROD1/FGB/GHSR/SSTR5/AGTR2/FOXA2/MTNR1B/NR1H4	23
GO:0002448	BP	mast cell mediated immunity	9/727	50/18723	0.000114599	0.00190507	0.00152534	PTGDS/CPLX2/BLK/CHGA/PIK3CD/RAC2/LAT/CLNK/MRGPRX2	9
GO:0070231	BP	T cell apoptotic process	9/727	50/18723	0.000114599	0.00190507	0.00152534	CD27/JAK3/PDCD1/CCL5/IL7R/FASLG/PTCRA/PRKCQ/IDO1	9
GO:0021549	BP	cerebellum development	13/727	99/18723	0.000116831	0.00193641	0.00155043	SEZ6/CD3E/SSTR3/PTN/CDK5R2/KCNC1/WNT1/NEUROD2/NEUROD1/GRID2/AGTR2/LHX1/KLHL1	13
GO:1903038	BP	negative regulation of leukocyte cell-cell adhesion	16/727	141/18723	0.000118955	0.00195565	0.00156583	TBX21/PLA2G2D/JAK3/CRTAM/SPN/CD74/RIPOR2/TIGIT/XCL1/LAG3/CTLA4/CCL21/IL2/LAX1/CR1/CLEC4G	16
GO:0071706	BP	tumor necrosis factor superfamily cytokine production	19/727	186/18723	0.000119045	0.00195565	0.00156583	CCL19/SASH3/CD2/SLAMF1/GPR18/TNFRSF8/SPN/PTPRC/LILRA4/IL33/CCR2/IFNG/IL12B/IGF1/IL6/LEP/GHSR/IL17A/NR1H4	19
GO:1903555	BP	regulation of tumor necrosis factor superfamily cytokine production	19/727	186/18723	0.000119045	0.00195565	0.00156583	CCL19/SASH3/CD2/SLAMF1/GPR18/TNFRSF8/SPN/PTPRC/LILRA4/IL33/CCR2/IFNG/IL12B/IGF1/IL6/LEP/GHSR/IL17A/NR1H4	19
GO:0006887	BP	exocytosis	29/727	352/18723	0.00012158	0.00199141	0.00159447	PTGDS/CPLX2/BLK/CHGA/PRKCB/PIK3CD/CORO1A/UNC13A/CCL5/RAC2/SYP/P2RX1/SNAP25/LAT/CCR2/IFNG/SYT4/CLNK/CDK5R2/SYT5/SYN1/FGG/RIMS2/SYT13/KLRF2/SYT8/STXBP5L/FGB/MRGPRX2	29
GO:0002260	BP	lymphocyte homeostasis	10/727	62/18723	0.000126557	0.00204227	0.00163519	SIT1/TNFRSF13B/CORO1A/JAK3/CD74/TNFSF14/LAT/GPR174/TNFRSF17/IL2	10
GO:0032613	BP	interleukin-10 production	10/727	62/18723	0.000126557	0.00204227	0.00163519	JAK3/SASH3/CD40LG/TIGIT/XCL1/CD28/IL12B/IRF4/IL23R/IL6	10
GO:0032653	BP	regulation of interleukin-10 production	10/727	62/18723	0.000126557	0.00204227	0.00163519	JAK3/SASH3/CD40LG/TIGIT/XCL1/CD28/IL12B/IRF4/IL23R/IL6	10
GO:0002714	BP	positive regulation of B cell mediated immunity	8/727	40/18723	0.000126885	0.00204227	0.00163519	FCER2/TBX21/LTA/CD226/PTPRC/XCL1/CD28/IL2	8
GO:0002891	BP	positive regulation of immunoglobulin mediated immune response	8/727	40/18723	0.000126885	0.00204227	0.00163519	FCER2/TBX21/LTA/CD226/PTPRC/XCL1/CD28/IL2	8
GO:0150077	BP	regulation of neuroinflammatory response	8/727	40/18723	0.000126885	0.00204227	0.00163519	TNFRSF1B/STAP1/CST7/CD200R1/PTPRC/IL33/IGF1/IL6	8
GO:0001767	BP	establishment of lymphocyte polarity	5/727	14/18723	0.000130101	0.00208198	0.00166699	CCR7/CCL19/CRTAM/RIPOR2/CCL21	5
GO:0001771	BP	immunological synapse formation	5/727	14/18723	0.000130101	0.00208198	0.00166699	CCR7/CCL19/PRF1/CD6/CCL21	5
GO:0050708	BP	regulation of protein secretion	24/727	268/18723	0.000131445	0.00209747	0.00167939	BLK/CHGA/CCL5/SNAP25/CD38/IFNG/IL12B/TRH/CARTPT/IGF1/IL6/LEP/FGG/UCN3/SLC30A8/NEUROD1/STXBP5L/FGB/GHSR/SSTR5/KRT20/FOXA2/MTNR1B/NR1H4	24
GO:0071622	BP	regulation of granulocyte chemotaxis	9/727	51/18723	0.000134421	0.00213882	0.0017125	CCR7/CCL19/SLAMF1/CCL5/RAC2/CD74/RIPOR2/XCL1/CCL21	9
GO:0002314	BP	germinal center B cell differentiation	4/727	8/18723	0.000139273	0.0021972	0.00175924	IRF8/POU2AF1/IL6/IL21	4
GO:0035754	BP	B cell chemotaxis	4/727	8/18723	0.000139273	0.0021972	0.00175924	PIK3CD/XCL1/CH25H/CXCL13	4
GO:2000501	BP	regulation of natural killer cell chemotaxis	4/727	8/18723	0.000139273	0.0021972	0.00175924	CCL5/XCL1/KLRK1/KLRC4-KLRK1	4
GO:0050830	BP	defense response to Gram-positive bacterium	13/727	101/18723	0.000143563	0.00225847	0.0018083	CHGA/IL7R/LTA/GBP4/STAB2/CTSG/GBP6/RNASE7/IL6/PLA2G2A/IL17A/DEFA3/DEFB4A	13
GO:0042749	BP	regulation of circadian sleep/wake cycle	6/727	22/18723	0.000146909	0.00230461	0.00184524	PTGDS/NPY2R/CHRNB2/ADRB1/CSF2/MTNR1B	6
GO:0032733	BP	positive regulation of interleukin-10 production	8/727	41/18723	0.000152337	0.00237638	0.0019027	SASH3/CD40LG/TIGIT/XCL1/CD28/IL12B/IRF4/IL6	8
GO:1902622	BP	regulation of neutrophil migration	8/727	41/18723	0.000152337	0.00237638	0.0019027	CCR7/CCL19/FUT7/RAC2/CD74/RIPOR2/XCL1/CCL21	8
GO:0018108	BP	peptidyl-tyrosine phosphorylation	30/727	375/18723	0.000157259	0.0024463	0.00195868	ZAP70/BLK/CD3E/BANK1/LCK/JAK3/ITK/CCL5/STAP1/CD74/TXK/NCF1/PTPRC/IFNG/IL12B/BMX/IL2/ANGPT4/IGF1/EPHA7/IL23R/IL6/LACRT/IL21/LEP/GH1/EPO/CSF3/CLEC6A/CSF2	30
GO:0032760	BP	positive regulation of tumor necrosis factor production	13/727	103/18723	0.000175398	0.00272086	0.00217852	CCL19/SASH3/CD2/TNFRSF8/SPN/PTPRC/IL33/CCR2/IFNG/IL12B/IL6/LEP/IL17A	13
GO:0018212	BP	peptidyl-tyrosine modification	30/727	378/18723	0.000180709	0.00279546	0.00223825	ZAP70/BLK/CD3E/BANK1/LCK/JAK3/ITK/CCL5/STAP1/CD74/TXK/NCF1/PTPRC/IFNG/IL12B/BMX/IL2/ANGPT4/IGF1/EPHA7/IL23R/IL6/LACRT/IL21/LEP/GH1/EPO/CSF3/CLEC6A/CSF2	30
GO:0050850	BP	positive regulation of calcium-mediated signaling	7/727	32/18723	0.000186109	0.0028631	0.00229241	ZAP70/CD3E/TRAT1/IGF1/LACRT/P2RX5/NEUROD2	7
GO:0090022	BP	regulation of neutrophil chemotaxis	7/727	32/18723	0.000186109	0.0028631	0.00229241	CCR7/CCL19/RAC2/CD74/RIPOR2/XCL1/CCL21	7
GO:0070372	BP	regulation of ERK1 and ERK2 cascade	26/727	309/18723	0.000192497	0.00294523	0.00235816	TBC1D10C/CCR7/CCL19/SLAMF1/CCL5/CD74/XCL2/CCL14/PTPRC/XCL1/CCL23/CCL16/CCL21/CCL17/IGF1/IL26/GPR55/EPHA7/FGF4/CCL13/PLA2G2A/FGG/EPO/CCL24/FGB/FGF21	26
GO:0045165	BP	cell fate commitment	23/727	258/18723	0.000192505	0.00294523	0.00235816	LY9/TBX21/SLAMF6/EOMES/IL12RB1/SPN/IL12B/GDF7/IRF4/NTF4/IL23R/POU3F2/IL6/WNT1/ASCL1/ONECUT2/WT1/NEUROD1/OLIG1/MYF6/OLIG3/ONECUT1/FOXA2	23
GO:0042391	BP	regulation of membrane potential	33/727	434/18723	0.000195208	0.00297839	0.00238472	SEZ6/CNR2/TCL1A/P2RX1/NPY2R/KCNK3/CHRNB2/PTN/SLC8A2/CLDN19/KCNC1/KCNJ10/HCN2/FGF12/ATP1A3/TAC1/P2RX5/GABRA1/ADRB1/RIMS2/KCNH2/GRIA1/UCN3/NRXN1/GABRG2/KCNH6/GABRQ/GLRA3/GABRA3/KCNC2/GRID2/MTNR1B/KCNK16	33
GO:0019229	BP	regulation of vasoconstriction	10/727	66/18723	0.000216	0.00328662	0.00263151	P2RX1/AVPR2/CD38/EDN3/OXTR/LEP/CHRM3/FGG/FGB/MTNR1B	10
GO:0002408	BP	myeloid dendritic cell chemotaxis	3/727	4/18723	0.000226479	0.00341806	0.00273675	CCR7/CCL19/CCL21	3
GO:2000330	BP	positive regulation of T-helper 17 cell lineage commitment	3/727	4/18723	0.000226479	0.00341806	0.00273675	IL12RB1/IL12B/IL23R	3
GO:2000410	BP	regulation of thymocyte migration	3/727	4/18723	0.000226479	0.00341806	0.00273675	XCL1/CCR2/AIRE	3
GO:0032633	BP	interleukin-4 production	7/727	33/18723	0.000228373	0.00342806	0.00274476	CD3E/SASH3/CD40LG/CLECL1/CD28/PRKCQ/IRF4	7
GO:0032673	BP	regulation of interleukin-4 production	7/727	33/18723	0.000228373	0.00342806	0.00274476	CD3E/SASH3/CD40LG/CLECL1/CD28/PRKCQ/IRF4	7
GO:0070371	BP	ERK1 and ERK2 cascade	27/727	330/18723	0.000230297	0.00344764	0.00276043	TBC1D10C/CCR7/CCL19/SLAMF1/CCL5/CD74/XCL2/CCL14/PTPRC/XCL1/CCL23/CCL16/CCL21/CCL17/IGF1/IL26/GPR55/EPHA7/FGF4/OXTR/CCL13/PLA2G2A/FGG/EPO/CCL24/FGB/FGF21	27
GO:0002370	BP	natural killer cell cytokine production	4/727	9/18723	0.000242985	0.00358935	0.00287389	CD96/CD226/CLNK/KIR2DL4	4
GO:0002579	BP	positive regulation of antigen processing and presentation	4/727	9/18723	0.000242985	0.00358935	0.00287389	CCR7/CCL19/CD74/CCL21	4
GO:0002727	BP	regulation of natural killer cell cytokine production	4/727	9/18723	0.000242985	0.00358935	0.00287389	CD96/CD226/CLNK/KIR2DL4	4
GO:0010533	BP	regulation of activation of Janus kinase activity	4/727	9/18723	0.000242985	0.00358935	0.00287389	CCL5/IL12B/IL23R/GH1	4
GO:0048304	BP	positive regulation of isotype switching to IgG isotypes	4/727	9/18723	0.000242985	0.00358935	0.00287389	TBX21/PTPRC/CD28/IL2	4
GO:0002922	BP	positive regulation of humoral immune response	6/727	24/18723	0.000247997	0.00364405	0.00291769	CCR7/FCER2/LTA/PTPRC/CR1/IL17A	6
GO:0022410	BP	circadian sleep/wake cycle process	6/727	24/18723	0.000247997	0.00364405	0.00291769	PTGDS/NPY2R/CHRNB2/ADRB1/CSF2/MTNR1B	6
GO:0006816	BP	calcium ion transport	32/727	422/18723	0.000254836	0.00372733	0.00298437	CD19/CCR7/MS4A1/PRKCB/CCL19/LCK/CORO1A/CCL5/FCRL3/IL16/CCR5/P2RX1/FASLG/XCR1/PTPRC/XCL1/CHRNB2/CCL21/SLC8A2/CXCL9/JSRP1/CXCL10/CXCL11/LACRT/JPH3/P2RX5/EPO/CACNG6/CACNA1S/TRPA1/TRPC7/CSN2	32
GO:0046427	BP	positive regulation of receptor signaling pathway via JAK-STAT	8/727	44/18723	0.000255003	0.00372733	0.00298437	CCL5/IL10RA/IL12B/IL26/IL23R/IL6/LEP/GH1	8
GO:1903557	BP	positive regulation of tumor necrosis factor superfamily cytokine production	13/727	107/18723	0.00025757	0.003755	0.00300652	CCL19/SASH3/CD2/TNFRSF8/SPN/PTPRC/IL33/CCR2/IFNG/IL12B/IL6/LEP/IL17A	13
GO:1903236	BP	regulation of leukocyte tethering or rolling	5/727	16/18723	0.000266057	0.0038686	0.00309748	FUT7/SELP/CCL21/CCR2/SELE	5
GO:0050730	BP	regulation of peptidyl-tyrosine phosphorylation	23/727	264/18723	0.000268958	0.00390059	0.0031231	CD3E/BANK1/CCL5/STAP1/CD74/NCF1/PTPRC/IFNG/IL12B/IL2/ANGPT4/IGF1/EPHA7/IL23R/IL6/LACRT/IL21/LEP/GH1/EPO/CSF3/CLEC6A/CSF2	23
GO:0043410	BP	positive regulation of MAPK cascade	35/727	480/18723	0.000280904	0.00406326	0.00325334	CCR7/BANK1/CD27/CCL19/SLAMF1/CCL5/FCRL3/CD74/XCL2/FGD2/CCL14/NCF1/PTPRC/XCL1/CCL23/CCL16/CCL21/CARTPT/CCL17/IGF1/IL26/EDN3/GPR55/FGF4/IL6/LEP/CCL13/PLA2G2A/GH1/FGG/EPO/CCL24/FGB/FGF21/IAPP	35
GO:0050871	BP	positive regulation of B cell activation	16/727	152/18723	0.000285039	0.00410529	0.00328699	CARD11/CD27/TBX21/SASH3/FCRL3/CD74/TNFRSF13C/PTPRC/CHRNB2/CD28/CD38/IL2/IGLL1/IL6/IGLL5/IL21	16
GO:0060078	BP	regulation of postsynaptic membrane potential	15/727	137/18723	0.000285284	0.00410529	0.00328699	SEZ6/P2RX1/NPY2R/CHRNB2/SLC8A2/P2RX5/GABRA1/ADRB1/RIMS2/GRIA1/NRXN1/GABRG2/GLRA3/GABRA3/GRID2	15
GO:0002377	BP	immunoglobulin production	20/727	216/18723	0.000301003	0.00432032	0.00345916	TBX21/TMIGD2/SASH3/FCRL3/VPREB3/CD40LG/HLA-DPB1/PTPRC/XCL1/HLA-DOB/CD28/IL2/HLA-DQB2/CR1/AICDA/HLA-DQA2/IL6/CCR6/IL21/VPREB1	20
GO:0010996	BP	response to auditory stimulus	6/727	25/18723	0.000315675	0.00451926	0.00361845	TIFAB/PTN/KCNC1/CXCL10/KIAA0319/NRXN1	6
GO:0034764	BP	positive regulation of transmembrane transport	20/727	219/18723	0.000360466	0.00514727	0.00412128	CD19/ABCB1/P2RX1/TESC/XCL1/CCR2/IFNG/FXYD2/CXCL9/IGF1/KCNC1/EDN3/CXCL10/CXCL11/SLC1A2/LACRT/GH1/KCNH2/KCNC2/FGF21	20
GO:0051048	BP	negative regulation of secretion	17/727	171/18723	0.000367778	0.00523825	0.00419413	CHGA/TNFRSF1B/CD74/NPY2R/TIFAB/AVPR2/CCR2/SYT4/IL12B/TRH/CARTPT/OXTR/LEP/HRH3/GHSR/AGTR2/MTNR1B	17
GO:0001915	BP	negative regulation of T cell mediated cytotoxicity	4/727	10/18723	0.000392543	0.00553437	0.00443122	IL7R/KLRC1/PTPRC/KLRD1	4
GO:0070383	BP	DNA cytosine deamination	4/727	10/18723	0.000392543	0.00553437	0.00443122	APOBEC3G/APOBEC3H/AICDA/APOBEC3A	4
GO:1905809	BP	negative regulation of synapse organization	4/727	10/18723	0.000392543	0.00553437	0.00443122	SLIT1/PTN/EPHA7/NEUROD2	4
GO:2000510	BP	positive regulation of dendritic cell chemotaxis	4/727	10/18723	0.000392543	0.00553437	0.00443122	CCR7/SLAMF1/CCL21/CCR6	4
GO:0019884	BP	antigen processing and presentation of exogenous antigen	8/727	47/18723	0.000408366	0.00572845	0.00458661	CD74/HLA-DPB1/CD1C/HLA-DOB/CD1E/HLA-DQB2/HLA-DQA2/CD1B	8
GO:0097028	BP	dendritic cell differentiation	8/727	47/18723	0.000408366	0.00572845	0.00458661	BLK/CCR7/CCL19/IRF8/UBD/IRF4/CSF2/DHRS2	8
GO:1902107	BP	positive regulation of leukocyte differentiation	16/727	157/18723	0.000410934	0.00573557	0.00459232	ZAP70/TESPA1/CD27/CCL19/SASH3/IL12RB1/CD74/IL7R/PTPRC/TESC/IFNG/IL12B/IL2/CR1/IL23R/IL17A	16
GO:1903708	BP	positive regulation of hemopoiesis	16/727	157/18723	0.000410934	0.00573557	0.00459232	ZAP70/TESPA1/CD27/CCL19/SASH3/IL12RB1/CD74/IL7R/PTPRC/TESC/IFNG/IL12B/IL2/CR1/IL23R/IL17A	16
GO:0009620	BP	response to fungus	9/727	60/18723	0.000478638	0.00661328	0.00529507	CHGA/GNLY/CTSG/CLEC4E/RNASE7/CLEC6A/DCD/IL17A/DEFA3	9
GO:0019731	BP	antibacterial humoral response	9/727	60/18723	0.000478638	0.00661328	0.00529507	JCHAIN/CTSG/RNASE7/WFDC13/FGB/BPIFA1/WFDC5/SEMG2/DEFA3	9
GO:0043270	BP	positive regulation of ion transport	23/727	275/18723	0.000480471	0.00661328	0.00529507	CD19/CCL5/ABCB1/P2RX1/NPY2R/TESC/XCL1/CHRNB2/CCR2/IFNG/TRH/FXYD2/CXCL9/KCNC1/FGF12/EDN3/CXCL10/CXCL11/LACRT/P2RX5/LEP/KCNH2/KCNC2	23
GO:1904892	BP	regulation of receptor signaling pathway via STAT	13/727	114/18723	0.000480909	0.00661328	0.00529507	JAK3/CCL5/IL10RA/IL7R/PTPRC/IFNG/IL12B/IL26/IL23R/IL6/LEP/GH1/NEUROD1	13
GO:0002369	BP	T cell cytokine production	7/727	37/18723	0.000480944	0.00661328	0.00529507	TNFRSF1B/TBX21/SASH3/SLAMF1/XCL1/CCR2/IL6	7
GO:0002724	BP	regulation of T cell cytokine production	7/727	37/18723	0.000480944	0.00661328	0.00529507	TNFRSF1B/TBX21/SASH3/SLAMF1/XCL1/CCR2/IL6	7
GO:0045953	BP	negative regulation of natural killer cell mediated cytotoxicity	5/727	18/18723	0.00048922	0.00669403	0.00535973	KLRC1/KLRD1/CLEC12B/KIR2DL4/SERPINB4	5
GO:0150079	BP	negative regulation of neuroinflammatory response	5/727	18/18723	0.00048922	0.00669403	0.00535973	TNFRSF1B/CST7/CD200R1/PTPRC/IGF1	5
GO:0042745	BP	circadian sleep/wake cycle	6/727	27/18723	0.000493826	0.00674049	0.00539693	PTGDS/NPY2R/CHRNB2/ADRB1/CSF2/MTNR1B	6
GO:0050848	BP	regulation of calcium-mediated signaling	10/727	73/18723	0.000498554	0.00678839	0.00543528	TBC1D10C/ZAP70/CD3E/TRAT1/SLA2/SLC8A2/IGF1/LACRT/P2RX5/NEUROD2	10
GO:0010430	BP	fatty acid omega-oxidation	3/727	5/18723	0.000549807	0.00744982	0.00596487	ADH4/CYP24A1/ADH7	3
GO:0048006	BP	antigen processing and presentation, endogenous lipid antigen via MHC class Ib	3/727	5/18723	0.000549807	0.00744982	0.00596487	CD1C/CD1E/CD1B	3
GO:0050829	BP	defense response to Gram-negative bacterium	11/727	88/18723	0.000590647	0.00794143	0.00635848	CHGA/SELP/IL12B/CTSG/IL23R/RNASE7/IL6/CXCL6/IL17A/DEFA3/DEFB4A	11
GO:0010522	BP	regulation of calcium ion transport into cytosol	12/727	102/18723	0.000591168	0.00794143	0.00635848	CD19/CORO1A/P2RX1/XCL1/CXCL9/JSRP1/CXCL10/CXCL11/LACRT/JPH3/P2RX5/EPO	12
GO:0001787	BP	natural killer cell proliferation	4/727	11/18723	0.000597943	0.00794143	0.00635848	SLAMF1/IL12B/IL23R/LEP	4
GO:0001867	BP	complement activation, lectin pathway	4/727	11/18723	0.000597943	0.00794143	0.00635848	KRT1/MFAP4/FCN1/MASP1	4
GO:0002604	BP	regulation of dendritic cell antigen processing and presentation	4/727	11/18723	0.000597943	0.00794143	0.00635848	CCR7/CCL19/CD74/CCL21	4
GO:0097048	BP	dendritic cell apoptotic process	4/727	11/18723	0.000597943	0.00794143	0.00635848	BLK/CCR7/CCL19/CCL21	4
GO:1903238	BP	positive regulation of leukocyte tethering or rolling	4/727	11/18723	0.000597943	0.00794143	0.00635848	FUT7/SELP/CCR2/SELE	4
GO:2000668	BP	regulation of dendritic cell apoptotic process	4/727	11/18723	0.000597943	0.00794143	0.00635848	BLK/CCR7/CCL19/CCL21	4
GO:0010466	BP	negative regulation of peptidase activity	22/727	262/18723	0.000598922	0.00794143	0.00635848	CD27/CST7/TNFSF14/SPOCK2/ITIH1/CR1/ITIH5/LAMP3/PI16/SPOCK3/SMR3B/WFDC13/OPRPN/CSN2/MAGEA3/FABP1/WFDC5/SERPINA6/SPINT3/SERPINB4/SERPINB13/CST8	22
GO:0045589	BP	regulation of regulatory T cell differentiation	6/727	28/18723	0.000608065	0.0080435	0.00644021	CD28/LAG3/CTLA4/IFNG/IL2/CR1	6
GO:0007416	BP	synapse assembly	17/727	179/18723	0.000623762	0.00823159	0.00659081	SLIT1/CHRNB2/SPOCK2/LRRC4B/LRTM2/BSN/DNER/NRCAM/EPHA7/OXTR/SLITRK1/GABRA1/IGFN1/NRXN1/GABRG2/GHSR/GRID2	17
GO:0002639	BP	positive regulation of immunoglobulin production	8/727	50/18723	0.000629391	0.00828624	0.00663457	TBX21/SASH3/PTPRC/XCL1/CD28/IL2/IL6/IL21	8
GO:0002523	BP	leukocyte migration involved in inflammatory response	5/727	19/18723	0.000642862	0.00842376	0.00674468	FUT7/SLAMF1/PTN/SELE/CCR6	5
GO:2000319	BP	regulation of T-helper 17 cell differentiation	5/727	19/18723	0.000642862	0.00842376	0.00674468	TBX21/IL12RB1/IL12B/IL2/IL23R	5
GO:0019233	BP	sensory perception of pain	12/727	103/18723	0.000645995	0.00842517	0.0067458	CNR2/NPY2R/CHRNB2/CCR2/IL12B/PENK/TAC1/SMR3B/TRPA1/OPRPN/MRGPRX2/IAPP	12
GO:0046425	BP	regulation of receptor signaling pathway via JAK-STAT	12/727	103/18723	0.000645995	0.00842517	0.0067458	JAK3/CCL5/IL10RA/PTPRC/IFNG/IL12B/IL26/IL23R/IL6/LEP/GH1/NEUROD1	12
GO:0022408	BP	negative regulation of cell-cell adhesion	18/727	196/18723	0.000652128	0.00848528	0.00679393	TBX21/PLA2G2D/JAK3/CRTAM/SPN/CD74/RIPOR2/TIGIT/XCL1/LAG3/CTLA4/CCL21/IL2/LAX1/CR1/CLEC4G/WNT1/FGG	18
GO:0002701	BP	negative regulation of production of molecular mediator of immune response	7/727	39/18723	0.000671748	0.00872019	0.00698202	TBX21/JAK3/SLAMF1/FCRL3/CD96/XCL1/CR1	7
GO:0051651	BP	maintenance of location in cell	19/727	214/18723	0.000707796	0.00916678	0.00733959	CD19/CCR7/CCL19/LCK/CORO1A/CCR5/FASLG/XCR1/PTPRC/XCL1/CCL21/CXCL9/JSRP1/CXCL10/CXCL11/LACRT/JPH3/SLC30A8/TRPA1	19
GO:0070664	BP	negative regulation of leukocyte proliferation	11/727	90/18723	0.00071592	0.00925049	0.00740661	BLK/PLA2G2D/TNFRSF13B/CRTAM/SPN/XCL1/IL33/CTLA4/IL2/CR1/CLEC4G	11
GO:0007188	BP	adenylate cyclase-modulating G protein-coupled receptor signaling pathway	20/727	233/18723	0.000793718	0.010232	0.00819247	S1PR4/CHGA/CNR2/ADGRD2/NPY2R/ADGRG5/APLP1/AVPR2/INSL3/CXCL9/GPR26/CXCL10/CXCL11/PTGFR/ADRB1/CHRM3/UCN3/HRH3/HTR1E/IAPP	20
GO:0030902	BP	hindbrain development	15/727	151/18723	0.000804366	0.0103215	0.00826411	SEZ6/CD3E/SSTR3/PTN/CDK5R2/KCNC1/WNT1/ASCL1/NEUROD2/NEUROD1/GRID2/AGTR2/LHX1/PHOX2B/KLHL1	15
GO:1904064	BP	positive regulation of cation transmembrane transport	15/727	151/18723	0.000804366	0.0103215	0.00826411	CD19/P2RX1/TESC/XCL1/CCR2/IFNG/FXYD2/CXCL9/KCNC1/EDN3/CXCL10/CXCL11/LACRT/KCNH2/KCNC2	15
GO:0034767	BP	positive regulation of ion transmembrane transport	16/727	167/18723	0.000810644	0.0103781	0.00830947	CD19/ABCB1/P2RX1/TESC/XCL1/CCR2/IFNG/FXYD2/CXCL9/KCNC1/EDN3/CXCL10/CXCL11/LACRT/KCNH2/KCNC2	16
GO:0046629	BP	gamma-delta T cell activation	5/727	20/18723	0.000829963	0.0105768	0.00846856	JAML/ITK/GPR18/KLRC1/PTPRC	5
GO:0052695	BP	cellular glucuronidation	5/727	20/18723	0.000829963	0.0105768	0.00846856	UGT2B4/UGT2B28/UGT2B11/UGT2A1/UGT1A7	5
GO:0006216	BP	cytidine catabolic process	4/727	12/18723	0.000869456	0.0108699	0.00870321	APOBEC3G/APOBEC3H/AICDA/APOBEC3A	4
GO:0007320	BP	insemination	4/727	12/18723	0.000869456	0.0108699	0.00870321	P2RX1/OXTR/TAC1/KLK14	4
GO:0009972	BP	cytidine deamination	4/727	12/18723	0.000869456	0.0108699	0.00870321	APOBEC3G/APOBEC3H/AICDA/APOBEC3A	4
GO:0016554	BP	cytidine to uridine editing	4/727	12/18723	0.000869456	0.0108699	0.00870321	APOBEC3G/APOBEC3H/AICDA/APOBEC3A	4
GO:0021527	BP	spinal cord association neuron differentiation	4/727	12/18723	0.000869456	0.0108699	0.00870321	GDF7/WNT1/ASCL1/LHX1	4
GO:0043568	BP	positive regulation of insulin-like growth factor receptor signaling pathway	4/727	12/18723	0.000869456	0.0108699	0.00870321	IGF1/WNT1/GH1/GHSR	4
GO:0046087	BP	cytidine metabolic process	4/727	12/18723	0.000869456	0.0108699	0.00870321	APOBEC3G/APOBEC3H/AICDA/APOBEC3A	4
GO:2000508	BP	regulation of dendritic cell chemotaxis	4/727	12/18723	0.000869456	0.0108699	0.00870321	CCR7/SLAMF1/CCL21/CCR6	4
GO:0010951	BP	negative regulation of endopeptidase activity	21/727	252/18723	0.000870527	0.0108699	0.00870321	CD27/CST7/TNFSF14/SPOCK2/ITIH1/CR1/ITIH5/LAMP3/SPOCK3/SMR3B/WFDC13/OPRPN/CSN2/MAGEA3/FABP1/WFDC5/SERPINA6/SPINT3/SERPINB4/SERPINB13/CST8	21
GO:0007586	BP	digestion	14/727	137/18723	0.000899563	0.0112073	0.00897338	TIFAB/CHIT1/OXTR/TAC1/LEP/CHRM3/UCN3/NEUROD1/CCKBR/GHSR/FABP1/PRSS1/IL17A/SI	14
GO:0050878	BP	regulation of body fluid levels	28/727	379/18723	0.000905889	0.0112609	0.00901632	BLK/WAS/KRT1/LCK/TSPAN32/CD40LG/TXK/GP1BA/P2RX1/SELP/TIFAB/AVPR2/PRKCQ/MMRN1/TP63/IL6/OXTR/LACRT/TAC1/FOXB1/TSPAN8/CHRM3/FGG/CYP4F12/FGB/CSN2/BPIFA1/FOXA2	28
GO:0097305	BP	response to alcohol	21/727	253/18723	0.00091565	0.0113569	0.00909317	CCR7/CD27/MAP4K1/CCL19/CCR5/CHRNB2/CCL21/CLDN5/TRH/IL2/CSN1S1/PENK/FOSB/PTGFR/LEP/CSF3/UCN3/NEFL/ADH7/KCNC2/DYNAP	21
GO:0017157	BP	regulation of exocytosis	18/727	202/18723	0.000927207	0.0114747	0.00918749	CPLX2/BLK/PRKCB/RAC2/SYP/P2RX1/CCR2/IFNG/SYT4/CDK5R2/SYT5/SYN1/FGG/RIMS2/SYT13/SYT8/STXBP5L/FGB	18
GO:0048872	BP	homeostasis of number of cells	22/727	272/18723	0.000983951	0.0121499	0.00972812	CCR7/SIT1/CARD11/PIK3CD/TNFRSF13B/CORO1A/JAK3/SASH3/IKZF1/CD74/IL7R/TNFSF14/LAT/GPR174/TNFRSF17/CCR2/CCR4/IL2/IL6/PLA2G2A/EPO/CXCL6	22
GO:1903522	BP	regulation of blood circulation	21/727	256/18723	0.00106331	0.0130699	0.0104647	CHGA/P2RX1/AVPR2/CD38/IL2/SLC8A2/EDN3/OXTR/ATP1A3/TAC1/LEP/ADRB1/CHRM3/FGG/KCNH2/CSRP3/KCNH6/MYH6/FGB/AGTR2/MTNR1B	21
GO:0010524	BP	positive regulation of calcium ion transport into cytosol	8/727	54/18723	0.00106445	0.0130699	0.0104647	CD19/P2RX1/XCL1/CXCL9/CXCL10/CXCL11/LACRT/P2RX5	8
GO:0002860	BP	positive regulation of natural killer cell mediated cytotoxicity directed against tumor cell target	3/727	6/18723	0.00106784	0.0130699	0.0104647	CRTAM/CD226/IL12B	3
GO:0033634	BP	positive regulation of cell-cell adhesion mediated by integrin	3/727	6/18723	0.00106784	0.0130699	0.0104647	CD3E/CCL5/CXCL13	3
GO:0007187	BP	G protein-coupled receptor signaling pathway, coupled to cyclic nucleotide second messenger	9/727	67/18723	0.00108795	0.0132868	0.0106384	CNR2/SSTR3/XCR1/CHRM3/HRH3/HTR1E/SSTR5/AGTR2/MTNR1B	9
GO:0045666	BP	positive regulation of neuron differentiation	11/727	95/18723	0.00112834	0.0137499	0.0110092	LIN28A/GDF7/NRCAM/ASCL1/NEUROD2/EPO/SH3GL3/BRINP2/NEUROD1/VWC2L/PHOX2B	11
GO:0035296	BP	regulation of tube diameter	14/727	141/18723	0.0011918	0.01446	0.0115777	P2RX1/AVPR2/CD38/EDN3/UTS2R/OXTR/LEP/ADRB1/CHRM3/FGG/UTS2/FGB/AGTR2/MTNR1B	14
GO:0097746	BP	blood vessel diameter maintenance	14/727	141/18723	0.0011918	0.01446	0.0115777	P2RX1/AVPR2/CD38/EDN3/UTS2R/OXTR/LEP/ADRB1/CHRM3/FGG/UTS2/FGB/AGTR2/MTNR1B	14
GO:0002551	BP	mast cell chemotaxis	4/727	13/18723	0.00121748	0.014644	0.011725	CHGA/PIK3CD/RAC2/VEGFD	4
GO:0048302	BP	regulation of isotype switching to IgG isotypes	4/727	13/18723	0.00121748	0.014644	0.011725	TBX21/PTPRC/CD28/IL2	4
GO:0051709	BP	regulation of killing of cells of other organism	4/727	13/18723	0.00121748	0.014644	0.011725	FCER2/PRF1/IFNG/CXCL6	4
GO:0072672	BP	neutrophil extravasation	4/727	13/18723	0.00121748	0.014644	0.011725	JAML/PIK3CD/FUT7/RIPOR2	4
GO:0035150	BP	regulation of tube size	14/727	142/18723	0.00127615	0.0153165	0.0122635	P2RX1/AVPR2/CD38/EDN3/UTS2R/OXTR/LEP/ADRB1/CHRM3/FGG/UTS2/FGB/AGTR2/MTNR1B	14
GO:0043372	BP	positive regulation of CD4-positive, alpha-beta T cell differentiation	6/727	32/18723	0.00128175	0.0153507	0.0122909	CCL19/SASH3/IL12RB1/IFNG/IL12B/IL23R	6
GO:0006063	BP	uronic acid metabolic process	5/727	22/18723	0.00132184	0.015763	0.012621	UGT2B4/UGT2B28/UGT2B11/UGT2A1/UGT1A7	5
GO:0019585	BP	glucuronate metabolic process	5/727	22/18723	0.00132184	0.015763	0.012621	UGT2B4/UGT2B28/UGT2B11/UGT2A1/UGT1A7	5
GO:0050672	BP	negative regulation of lymphocyte proliferation	10/727	83/18723	0.00137958	0.0164164	0.0131441	BLK/PLA2G2D/TNFRSF13B/CRTAM/SPN/XCL1/CTLA4/IL2/CR1/CLEC4G	10
GO:0071466	BP	cellular response to xenobiotic stimulus	16/727	177/18723	0.00150231	0.0176163	0.0141049	ALDH3A1/CYP2A6/PPM1E/KCNC1/APOBEC3A/DDC/GSTA2/KCNH2/CYP4F12/GLYAT/UGT2B28/UGT2B11/CYP2A13/SULT1C3/FGF21/UGT1A7	16
GO:0036345	BP	platelet maturation	2/727	2/18723	0.00150572	0.0176163	0.0141049	SLFN14/FGG	2
GO:0038111	BP	interleukin-7-mediated signaling pathway	2/727	2/18723	0.00150572	0.0176163	0.0141049	IL2RG/IL7R	2
GO:0061104	BP	adrenal chromaffin cell differentiation	2/727	2/18723	0.00150572	0.0176163	0.0141049	ASCL1/INSM1	2
GO:0097323	BP	B cell adhesion	2/727	2/18723	0.00150572	0.0176163	0.0141049	CLECL1/CD209	2
GO:1904155	BP	DN2 thymocyte differentiation	2/727	2/18723	0.00150572	0.0176163	0.0141049	PTPRC/CCR6	2
GO:2000471	BP	regulation of hematopoietic stem cell migration	2/727	2/18723	0.00150572	0.0176163	0.0141049	PTPRC/CCR2	2
GO:2000473	BP	positive regulation of hematopoietic stem cell migration	2/727	2/18723	0.00150572	0.0176163	0.0141049	PTPRC/CCR2	2
GO:0032945	BP	negative regulation of mononuclear cell proliferation	10/727	84/18723	0.00151272	0.0176236	0.0141107	BLK/PLA2G2D/TNFRSF13B/CRTAM/SPN/XCL1/CTLA4/IL2/CR1/CLEC4G	10
GO:0042310	BP	vasoconstriction	10/727	84/18723	0.00151272	0.0176236	0.0141107	P2RX1/AVPR2/CD38/EDN3/OXTR/LEP/CHRM3/FGG/FGB/MTNR1B	10
GO:0035025	BP	positive regulation of Rho protein signal transduction	6/727	33/18723	0.00151584	0.0176236	0.0141107	GPR18/P2RY8/GPR174/GPR55/P2RY10/SYNPO2L	6
GO:1901654	BP	response to ketone	17/727	194/18723	0.0015244	0.0176862	0.0141609	CCR7/MAP4K1/CCL19/CD38/CCL21/PTN/TRH/CSN1S1/FOSB/PTGFR/OXTR/EPO/UCN3/NEFL/GHSR/CA9/AGTR2	17
GO:0007269	BP	neurotransmitter secretion	14/727	145/18723	0.0015597	0.0180207	0.0144287	CPLX2/PRKCB/UNC13A/SYP/P2RX1/SNAP25/SYT4/SYT5/SYN1/SLC32A1/RIMS2/NRXN1/HRH3/SYT8	14
GO:0099643	BP	signal release from synapse	14/727	145/18723	0.0015597	0.0180207	0.0144287	CPLX2/PRKCB/UNC13A/SYP/P2RX1/SNAP25/SYT4/SYT5/SYN1/SLC32A1/RIMS2/NRXN1/HRH3/SYT8	14
GO:0071695	BP	anatomical structure maturation	19/727	229/18723	0.00158036	0.0182216	0.0145895	CCL19/SLFN14/CCL21/ACTL6B/CDK5R2/INSL3/IGF1/NRCAM/SRRM4/WNT1/CCR6/IL21/LEP/ASCL1/GH1/FGG/EPO/PAEP/SEMG2	19
GO:0031670	BP	cellular response to nutrient	7/727	45/18723	0.00162046	0.0186453	0.0149288	PTN/GDAP1/PENK/LEP/CYP24A1/FOXA2/NR1H4	7
GO:0034765	BP	regulation of ion transmembrane transport	33/727	491/18723	0.00164974	0.0186662	0.0149455	CD19/CORO1A/ABCB1/P2RX1/TESC/XCL1/CCR2/IFNG/PM20D1/FXYD2/KCNA3/CXCL9/KCNC1/KCNJ10/HCN2/FGF12/EDN3/JSRP1/CXCL10/CXCL11/LACRT/JPH3/CHRM3/EPO/KCNH2/KCNH6/CACNG6/CACNA1S/KCNC2/BPIFA1/MTNR1B/KCNJ18/KCNK16	33
GO:0050795	BP	regulation of behavior	9/727	71/18723	0.00165179	0.0186662	0.0149455	PTGDS/NPY2R/CHRNB2/TRH/PENK/ADRB1/CSF2/GHSR/MTNR1B	9
GO:0033604	BP	negative regulation of catecholamine secretion	4/727	14/18723	0.00165244	0.0186662	0.0149455	CHGA/SYT4/GHSR/AGTR2	4
GO:0033605	BP	positive regulation of catecholamine secretion	4/727	14/18723	0.00165244	0.0186662	0.0149455	NPY2R/CHRNB2/CARTPT/OXTR	4
GO:0045006	BP	DNA deamination	4/727	14/18723	0.00165244	0.0186662	0.0149455	APOBEC3G/APOBEC3H/AICDA/APOBEC3A	4
GO:0046131	BP	pyrimidine ribonucleoside metabolic process	4/727	14/18723	0.00165244	0.0186662	0.0149455	APOBEC3G/APOBEC3H/AICDA/APOBEC3A	4
GO:0046133	BP	pyrimidine ribonucleoside catabolic process	4/727	14/18723	0.00165244	0.0186662	0.0149455	APOBEC3G/APOBEC3H/AICDA/APOBEC3A	4
GO:0048291	BP	isotype switching to IgG isotypes	4/727	14/18723	0.00165244	0.0186662	0.0149455	TBX21/PTPRC/CD28/IL2	4
GO:0097531	BP	mast cell migration	4/727	14/18723	0.00165244	0.0186662	0.0149455	CHGA/PIK3CD/RAC2/VEGFD	4
GO:0007189	BP	adenylate cyclase-activating G protein-coupled receptor signaling pathway	14/727	146/18723	0.00166516	0.0187718	0.0150301	S1PR4/CHGA/CNR2/ADGRD2/ADGRG5/APLP1/CXCL9/GPR26/CXCL10/CXCL11/PTGFR/ADRB1/UCN3/IAPP	14
GO:0035590	BP	purinergic nucleotide receptor signaling pathway	6/727	34/18723	0.00178108	0.0198954	0.0159297	P2RY8/GPR171/P2RX1/CTSG/P2RY10/P2RX5	6
GO:0050869	BP	negative regulation of B cell activation	6/727	34/18723	0.00178108	0.0198954	0.0159297	TBC1D10C/BLK/BANK1/TNFRSF13B/CTLA4/CR1	6
GO:0009306	BP	protein secretion	26/727	359/18723	0.00179819	0.0198954	0.0159297	BLK/CHGA/CCL5/SNAP25/CD38/IFNG/IL12B/TRH/CARTPT/IGF1/IL6/VGF/LEP/FGG/RIMS2/UCN3/SLC30A8/NEUROD1/STXBP5L/FGB/GHSR/SSTR5/KRT20/FOXA2/MTNR1B/NR1H4	26
GO:0002317	BP	plasma cell differentiation	3/727	7/18723	0.00181484	0.0198954	0.0159297	ITM2A/IL2/CR1	3
GO:0002857	BP	positive regulation of natural killer cell mediated immune response to tumor cell	3/727	7/18723	0.00181484	0.0198954	0.0159297	CRTAM/CD226/IL12B	3
GO:0002925	BP	positive regulation of humoral immune response mediated by circulating immunoglobulin	3/727	7/18723	0.00181484	0.0198954	0.0159297	FCER2/LTA/PTPRC	3
GO:0003357	BP	noradrenergic neuron differentiation	3/727	7/18723	0.00181484	0.0198954	0.0159297	ASCL1/INSM1/PHOX2B	3
GO:0031580	BP	membrane raft distribution	3/727	7/18723	0.00181484	0.0198954	0.0159297	CD2/PTPRC/MAL	3
GO:0032747	BP	positive regulation of interleukin-23 production	3/727	7/18723	0.00181484	0.0198954	0.0159297	IFNG/CSF2/IL17A	3
GO:0048003	BP	antigen processing and presentation of lipid antigen via MHC class Ib	3/727	7/18723	0.00181484	0.0198954	0.0159297	CD1C/CD1E/CD1B	3
GO:0048007	BP	antigen processing and presentation, exogenous lipid antigen via MHC class Ib	3/727	7/18723	0.00181484	0.0198954	0.0159297	CD1C/CD1E/CD1B	3
GO:0051135	BP	positive regulation of NK T cell activation	3/727	7/18723	0.00181484	0.0198954	0.0159297	RASAL3/IL12B/IL23R	3
GO:0097021	BP	lymphocyte migration into lymphoid organs	3/727	7/18723	0.00181484	0.0198954	0.0159297	CCR7/FUT7/CRTAM	3
GO:2000669	BP	negative regulation of dendritic cell apoptotic process	3/727	7/18723	0.00181484	0.0198954	0.0159297	CCR7/CCL19/CCL21	3
GO:0035592	BP	establishment of protein localization to extracellular region	26/727	360/18723	0.00186906	0.0204495	0.0163733	BLK/CHGA/CCL5/SNAP25/CD38/IFNG/IL12B/TRH/CARTPT/IGF1/IL6/VGF/LEP/FGG/RIMS2/UCN3/SLC30A8/NEUROD1/STXBP5L/FGB/GHSR/SSTR5/KRT20/FOXA2/MTNR1B/NR1H4	26
GO:0050855	BP	regulation of B cell receptor signaling pathway	5/727	24/18723	0.00200077	0.0218476	0.0174928	BLK/CD19/PRKCB/STAP1/FCRL3	5
GO:0045834	BP	positive regulation of lipid metabolic process	14/727	149/18723	0.00201771	0.0219895	0.0176064	CD19/CCR7/CCL19/CD74/CCL21/IFNG/ABCD2/HSD17B13/CGA/EEF1A2/GHSR/FABP1/FGF21/NR1H4	14
GO:0050804	BP	modulation of chemical synaptic transmission	30/727	439/18723	0.00204979	0.0222955	0.0178514	CPLX2/CNR2/PRKCB/UNC13A/SYP/P2RX1/NPY2R/SNAP25/CHRNB2/CD38/PTN/CCR2/SYT4/SLC8A2/GFAP/KCNJ10/NTF4/SYN1/SCGN/OXTR/VGF/TAC1/JPH3/BCHE/NEUROD2/RIMS2/GRIA1/NRXN1/GHSR/GRID2	30
GO:0003044	BP	regulation of systemic arterial blood pressure mediated by a chemical signal	7/727	47/18723	0.00210037	0.0228011	0.0182562	AVPR2/CTSG/CMA1/EDN3/OXTR/ADRB1/AGTR2	7
GO:0099177	BP	regulation of trans-synaptic signaling	30/727	440/18723	0.00212106	0.0229809	0.0184002	CPLX2/CNR2/PRKCB/UNC13A/SYP/P2RX1/NPY2R/SNAP25/CHRNB2/CD38/PTN/CCR2/SYT4/SLC8A2/GFAP/KCNJ10/NTF4/SYN1/SCGN/OXTR/VGF/TAC1/JPH3/BCHE/NEUROD2/RIMS2/GRIA1/NRXN1/GHSR/GRID2	30
GO:0002468	BP	dendritic cell antigen processing and presentation	4/727	15/18723	0.00218462	0.0235322	0.0188416	CCR7/CCL19/CD74/CCL21	4
GO:0042976	BP	activation of Janus kinase activity	4/727	15/18723	0.00218462	0.0235322	0.0188416	CCL5/IL12B/IL23R/GH1	4
GO:2000402	BP	negative regulation of lymphocyte migration	4/727	15/18723	0.00218462	0.0235322	0.0188416	RIPOR2/CD200R1/KLRK1/KLRC4-KLRK1	4
GO:0009410	BP	response to xenobiotic stimulus	31/727	462/18723	0.00230592	0.0247909	0.0198494	LCK/ALDH3A1/CYP2A6/LTA/ABCB1/KCNK3/CD38/PTN/PPM1E/KCNC1/APOBEC3A/DDC/FOSB/OXTR/SLC1A2/GSTA2/BCHE/KCNH2/CYP4F12/GLYAT/NEUROD1/UGT2B28/TRPA1/UGT2B11/OTC/SLC22A12/CA9/CYP2A13/SULT1C3/FGF21/UGT1A7	31
GO:0002673	BP	regulation of acute inflammatory response	7/727	48/18723	0.00237812	0.0254687	0.0203921	CCR7/PLA2G2D/FUT7/DNASE1L3/IL6/TAC1/CREB3L3	7
GO:0002686	BP	negative regulation of leukocyte migration	7/727	48/18723	0.00237812	0.0254687	0.0203921	STAP1/GPR18/RIPOR2/CD200R1/KLRK1/CCL21/KLRC4-KLRK1	7
GO:0002691	BP	regulation of cellular extravasation	6/727	36/18723	0.00241541	0.0256433	0.0205319	FUT7/RIPOR2/SELP/CCL21/CCR2/SELE	6
GO:0014046	BP	dopamine secretion	6/727	36/18723	0.00241541	0.0256433	0.0205319	NPY2R/CHRNB2/SYT4/SYT5/SYT13/SYT8	6
GO:0014059	BP	regulation of dopamine secretion	6/727	36/18723	0.00241541	0.0256433	0.0205319	NPY2R/CHRNB2/SYT4/SYT5/SYT13/SYT8	6
GO:0010560	BP	positive regulation of glycoprotein biosynthetic process	5/727	25/18723	0.00242204	0.0256433	0.0205319	CCR7/CCL19/IL33/CCL21/IGF1	5
GO:0015874	BP	norepinephrine transport	5/727	25/18723	0.00242204	0.0256433	0.0205319	SLC22A3/OXTR/HRH3/GHSR/AGTR2	5
GO:1904996	BP	positive regulation of leukocyte adhesion to vascular endothelial cell	5/727	25/18723	0.00242204	0.0256433	0.0205319	FUT7/SELP/CCR2/SELE/IL6	5
GO:0008217	BP	regulation of blood pressure	16/727	186/18723	0.00249652	0.0263816	0.0211231	CHGA/P2RX1/AVPR2/CARTPT/CTSG/CMA1/EDN3/UTS2R/OXTR/TAC1/LEP/ADRB1/UTS2/CYP4F12/MYH6/AGTR2	16
GO:0071692	BP	protein localization to extracellular region	26/727	368/18723	0.00252733	0.0266566	0.0213432	BLK/CHGA/CCL5/SNAP25/CD38/IFNG/IL12B/TRH/CARTPT/IGF1/IL6/VGF/LEP/FGG/RIMS2/UCN3/SLC30A8/NEUROD1/STXBP5L/FGB/GHSR/SSTR5/KRT20/FOXA2/MTNR1B/NR1H4	26
GO:0070588	BP	calcium ion transmembrane transport	23/727	312/18723	0.00257488	0.0271068	0.0217037	CD19/CCR7/CCL19/LCK/CORO1A/CCR5/P2RX1/FASLG/XCR1/PTPRC/XCL1/CCL21/SLC8A2/CXCL9/JSRP1/CXCL10/CXCL11/LACRT/JPH3/CACNG6/CACNA1S/TRPA1/TRPC7	23
GO:0007599	BP	hemostasis	18/727	222/18723	0.00266301	0.027929	0.022362	BLK/WAS/KRT1/LCK/TSPAN32/CD40LG/TXK/GP1BA/P2RX1/SELP/AVPR2/PRKCQ/MMRN1/IL6/TSPAN8/FGG/FGB/FOXA2	18
GO:0050817	BP	coagulation	18/727	222/18723	0.00266301	0.027929	0.022362	BLK/WAS/KRT1/LCK/TSPAN32/CD40LG/TXK/GP1BA/P2RX1/SELP/PRKCQ/MMRN1/IL6/TSPAN8/FGG/FGB/FOXA2/SEMG2	18
GO:0009409	BP	response to cold	7/727	49/18723	0.0026833	0.0280889	0.02249	PLAC8/TRH/CXCL10/VGF/ADRB1/PLIN1/TRPA1	7
GO:0031348	BP	negative regulation of defense response	20/727	258/18723	0.00269388	0.0281468	0.0225364	CNR2/TNFRSF1B/KRT1/CST7/CD96/KLRC1/AOAH/CD200R1/PTPRC/IL12B/IL2/KLRD1/CR1/IGF1/CLEC12B/KIR2DL4/GHSR/MMP26/SERPINB4/NR1H4	20
GO:0007218	BP	neuropeptide signaling pathway	11/727	106/18723	0.00273865	0.0283893	0.0227305	SSTR3/NPY2R/PNOC/CARTPT/UTS2R/PENK/TAC1/NXPH4/NTS/GLRA3/SSTR5	11
GO:0001990	BP	regulation of systemic arterial blood pressure by hormone	6/727	37/18723	0.00278982	0.0283893	0.0227305	AVPR2/CTSG/CMA1/EDN3/OXTR/AGTR2	6
GO:0043029	BP	T cell homeostasis	6/727	37/18723	0.00278982	0.0283893	0.0227305	SIT1/CORO1A/JAK3/TNFSF14/GPR174/IL2	6
GO:0002361	BP	CD4-positive, CD25-positive, alpha-beta regulatory T cell differentiation	3/727	8/18723	0.00282018	0.0283893	0.0227305	PLA2G2D/FUT7/IFNG	3
GO:0002420	BP	natural killer cell mediated cytotoxicity directed against tumor cell target	3/727	8/18723	0.00282018	0.0283893	0.0227305	CRTAM/CD226/IL12B	3
GO:0002729	BP	positive regulation of natural killer cell cytokine production	3/727	8/18723	0.00282018	0.0283893	0.0227305	CD226/CLNK/KIR2DL4	3
GO:0002767	BP	immune response-inhibiting cell surface receptor signaling pathway	3/727	8/18723	0.00282018	0.0283893	0.0227305	KLRC1/CLEC12B/KIR2DL1	3
GO:0002858	BP	regulation of natural killer cell mediated cytotoxicity directed against tumor cell target	3/727	8/18723	0.00282018	0.0283893	0.0227305	CRTAM/CD226/IL12B	3
GO:0009698	BP	phenylpropanoid metabolic process	3/727	8/18723	0.00282018	0.0283893	0.0227305	CYP2A6/CYP2A13/UGT1A7	3
GO:0009804	BP	coumarin metabolic process	3/727	8/18723	0.00282018	0.0283893	0.0227305	CYP2A6/CYP2A13/UGT1A7	3
GO:0045959	BP	negative regulation of complement activation, classical pathway	3/727	8/18723	0.00282018	0.0283893	0.0227305	CR1/CR2/C4BPA	3
GO:0051665	BP	membrane raft localization	3/727	8/18723	0.00282018	0.0283893	0.0227305	CD2/PTPRC/MAL	3
GO:0051712	BP	positive regulation of killing of cells of other organism	3/727	8/18723	0.00282018	0.0283893	0.0227305	FCER2/PRF1/IFNG	3
GO:2000321	BP	positive regulation of T-helper 17 cell differentiation	3/727	8/18723	0.00282018	0.0283893	0.0227305	IL12RB1/IL12B/IL23R	3
GO:0002399	BP	MHC class II protein complex assembly	4/727	16/18723	0.00282414	0.0283893	0.0227305	HLA-DPB1/HLA-DOB/HLA-DQB2/HLA-DQA2	4
GO:0002503	BP	peptide antigen assembly with MHC class II protein complex	4/727	16/18723	0.00282414	0.0283893	0.0227305	HLA-DPB1/HLA-DOB/HLA-DQB2/HLA-DQA2	4
GO:0014061	BP	regulation of norepinephrine secretion	4/727	16/18723	0.00282414	0.0283893	0.0227305	OXTR/HRH3/GHSR/AGTR2	4
GO:0045779	BP	negative regulation of bone resorption	4/727	16/18723	0.00282414	0.0283893	0.0227305	CD38/CARTPT/IL6/IAPP	4
GO:0045869	BP	negative regulation of single stranded viral RNA replication via double stranded DNA intermediate	4/727	16/18723	0.00282414	0.0283893	0.0227305	APOBEC3G/APOBEC3H/AICDA/APOBEC3A	4
GO:0046135	BP	pyrimidine nucleoside catabolic process	4/727	16/18723	0.00282414	0.0283893	0.0227305	APOBEC3G/APOBEC3H/AICDA/APOBEC3A	4
GO:0051969	BP	regulation of transmission of nerve impulse	4/727	16/18723	0.00282414	0.0283893	0.0227305	CARTPT/FGF12/GHSR/MTNR1B	4
GO:1900017	BP	positive regulation of cytokine production involved in inflammatory response	5/727	26/18723	0.00290419	0.0290889	0.0232907	CD6/GBP5/IL17B/IL6/IL17A	5
GO:2000108	BP	positive regulation of leukocyte apoptotic process	5/727	26/18723	0.00290419	0.0290889	0.0232907	BLK/PIK3CD/PDCD1/CCL5/IDO1	5
GO:0032418	BP	lysosome localization	9/727	77/18723	0.00291335	0.0291283	0.0233222	PTGDS/CPLX2/BLK/CHGA/PIK3CD/RAC2/LAT/CLNK/MRGPRX2	9
GO:0030168	BP	platelet activation	12/727	123/18723	0.00301365	0.0300095	0.0240278	BLK/LCK/TSPAN32/CD40LG/TXK/GP1BA/P2RX1/SELP/PRKCQ/IL6/FGG/FGB	12
GO:0015872	BP	dopamine transport	7/727	50/18723	0.00301766	0.0300095	0.0240278	NPY2R/CHRNB2/SYT4/SLC22A3/SYT5/SYT13/SYT8	7
GO:0046638	BP	positive regulation of alpha-beta T cell differentiation	7/727	50/18723	0.00301766	0.0300095	0.0240278	ZAP70/CCL19/SASH3/IL12RB1/IFNG/IL12B/IL23R	7
GO:0046579	BP	positive regulation of Ras protein signal transduction	8/727	64/18723	0.00322575	0.0320217	0.0256389	GPR18/P2RY8/GPR174/IGF1/GPR55/P2RY10/SYNPO2L/EPO	8
GO:0033273	BP	response to vitamin	10/727	93/18723	0.00324376	0.0321432	0.0257362	PTN/GDAP1/CXCL10/PENK/LEP/BCHE/ASCL1/EPO/CYP24A1/OTC	10
GO:0007584	BP	response to nutrient	15/727	174/18723	0.00328739	0.0325177	0.026036	CD3E/ALDH3A1/LTA/PTN/GDAP1/CXCL10/PENK/LEP/BCHE/ASCL1/EPO/CYP24A1/OTC/FOXA2/NR1H4	15
GO:0003018	BP	vascular process in circulatory system	20/727	263/18723	0.00335366	0.0331144	0.0265138	ABCB1/P2RX1/AVPR2/CD38/CLDN5/SLC8A2/SLC7A3/EDN3/SLC22A3/UTS2R/OXTR/SLC1A2/LEP/ADRB1/CHRM3/FGG/UTS2/FGB/AGTR2/MTNR1B	20
GO:0002719	BP	negative regulation of cytokine production involved in immune response	5/727	27/18723	0.00345201	0.033786	0.0270515	TBX21/JAK3/SLAMF1/CD96/XCL1	5
GO:0010528	BP	regulation of transposition	5/727	27/18723	0.00345201	0.033786	0.0270515	APOBEC3G/APOBEC3H/AICDA/APOBEC3A/TEX19	5
GO:0010529	BP	negative regulation of transposition	5/727	27/18723	0.00345201	0.033786	0.0270515	APOBEC3G/APOBEC3H/AICDA/APOBEC3A/TEX19	5
GO:0032703	BP	negative regulation of interleukin-2 production	5/727	27/18723	0.00345201	0.033786	0.0270515	TBX21/PTPRC/XCL1/LAG3/CR1	5
GO:0036037	BP	CD8-positive, alpha-beta T cell activation	5/727	27/18723	0.00345201	0.033786	0.0270515	CRTAM/GPR18/EOMES/WDFY4/XCL1	5
GO:0014068	BP	positive regulation of phosphatidylinositol 3-kinase signaling	9/727	79/18723	0.00347117	0.0338545	0.0271064	HCST/CCL5/NCF1/SELP/CD28/IGF1/LEP/GH1/CSF3	9
GO:0051279	BP	regulation of release of sequestered calcium ion into cytosol	9/727	79/18723	0.00347117	0.0338545	0.0271064	CD19/CORO1A/XCL1/CXCL9/JSRP1/CXCL10/CXCL11/LACRT/JPH3	9
GO:0030198	BP	extracellular matrix organization	22/727	301/18723	0.00349692	0.0340461	0.0272597	TNFRSF1B/APLP1/COL17A1/SPOCK2/MFAP4/TNXB/MYH11/GFAP/MMP23B/CTSG/CMA1/HPSE2/TPSAB1/IL6/ANGPTL7/MMP27/WT1/COL6A5/COL9A1/COL2A1/PRSS1/MMP26	22
GO:0002720	BP	positive regulation of cytokine production involved in immune response	8/727	65/18723	0.0035562	0.0345628	0.0276735	SASH3/SLAMF1/CD74/CD226/XCL1/CLNK/KIR2DL4/IL6	8
GO:0048243	BP	norepinephrine secretion	4/727	17/18723	0.00358083	0.0346811	0.0277682	OXTR/HRH3/GHSR/AGTR2	4
GO:0048791	BP	calcium ion-regulated exocytosis of neurotransmitter	4/727	17/18723	0.00358083	0.0346811	0.0277682	UNC13A/SYT5/RIMS2/SYT8	4
GO:0043062	BP	extracellular structure organization	22/727	302/18723	0.00363822	0.0351758	0.0281643	TNFRSF1B/APLP1/COL17A1/SPOCK2/MFAP4/TNXB/MYH11/GFAP/MMP23B/CTSG/CMA1/HPSE2/TPSAB1/IL6/ANGPTL7/MMP27/WT1/COL6A5/COL9A1/COL2A1/PRSS1/MMP26	22
GO:0015850	BP	organic hydroxy compound transport	21/727	284/18723	0.00373424	0.0360416	0.0288575	CHGA/P2RX1/NPY2R/CHRNB2/SYT4/CARTPT/ABCA8/SLC22A3/SYT5/OXTR/TAC1/LEP/SYT13/AQP7/HRH3/SYT8/SLC5A8/GHSR/AGTR2/SLC22A24/SLCO1B1	21
GO:0051346	BP	negative regulation of hydrolase activity	26/727	379/18723	0.00374725	0.0361045	0.0289079	CD27/GZMA/CST7/TNFSF14/KLRK1/SPOCK2/ITIH1/CR1/ITIH5/KLRC4-KLRK1/LAMP3/PI16/PPP1R1B/SPOCK3/SMR3B/WFDC13/OPRPN/CSN2/MAGEA3/FABP1/WFDC5/SERPINA6/SPINT3/SERPINB4/SERPINB13/CST8	26
GO:0050918	BP	positive chemotaxis	8/727	66/18723	0.00391226	0.0376293	0.0301288	CORO1A/CCL5/IL16/CCL16/CCR4/VEGFD/CXCL10/DEFB4A	8
GO:0045229	BP	external encapsulating structure organization	22/727	304/18723	0.00393518	0.0377845	0.030253	TNFRSF1B/APLP1/COL17A1/SPOCK2/MFAP4/TNXB/MYH11/GFAP/MMP23B/CTSG/CMA1/HPSE2/TPSAB1/IL6/ANGPTL7/MMP27/WT1/COL6A5/COL9A1/COL2A1/PRSS1/MMP26	22
GO:0007612	BP	learning	13/727	144/18723	0.00405759	0.0385865	0.0308951	SNAP25/CHRNB2/CLDN5/PTN/SLC8A2/TAC1/PAK5/JPH3/FOXB1/BCHE/NEUROD2/PPP1R1B/NRXN1	13
GO:0002507	BP	tolerance induction	5/727	28/18723	0.00407025	0.0385865	0.0308951	BLK/CD3E/ICOS/CCR4/AIRE	5
GO:1903020	BP	positive regulation of glycoprotein metabolic process	5/727	28/18723	0.00407025	0.0385865	0.0308951	CCR7/CCL19/IL33/CCL21/IGF1	5
GO:0002423	BP	natural killer cell mediated immune response to tumor cell	3/727	9/18723	0.00410878	0.0385865	0.0308951	CRTAM/CD226/IL12B	3
GO:0002855	BP	regulation of natural killer cell mediated immune response to tumor cell	3/727	9/18723	0.00410878	0.0385865	0.0308951	CRTAM/CD226/IL12B	3
GO:0030450	BP	regulation of complement activation, classical pathway	3/727	9/18723	0.00410878	0.0385865	0.0308951	CR1/CR2/C4BPA	3
GO:0032627	BP	interleukin-23 production	3/727	9/18723	0.00410878	0.0385865	0.0308951	IFNG/CSF2/IL17A	3
GO:0032667	BP	regulation of interleukin-23 production	3/727	9/18723	0.00410878	0.0385865	0.0308951	IFNG/CSF2/IL17A	3
GO:0032817	BP	regulation of natural killer cell proliferation	3/727	9/18723	0.00410878	0.0385865	0.0308951	IL12B/IL23R/LEP	3
GO:0043382	BP	positive regulation of memory T cell differentiation	3/727	9/18723	0.00410878	0.0385865	0.0308951	IL12RB1/IL12B/IL23R	3
GO:0051133	BP	regulation of NK T cell activation	3/727	9/18723	0.00410878	0.0385865	0.0308951	RASAL3/IL12B/IL23R	3
GO:0061549	BP	sympathetic ganglion development	3/727	9/18723	0.00410878	0.0385865	0.0308951	ASCL1/INSM1/PHOX2B	3
GO:0070782	BP	phosphatidylserine exposure on apoptotic cell surface	3/727	9/18723	0.00410878	0.0385865	0.0308951	XKR7/FASLG/XKR4	3
GO:0010543	BP	regulation of platelet activation	6/727	40/18723	0.00417495	0.0390106	0.0312347	BLK/TXK/SELP/PRKCQ/IL6/FGG	6
GO:0051281	BP	positive regulation of release of sequestered calcium ion into cytosol	6/727	40/18723	0.00417495	0.0390106	0.0312347	CD19/XCL1/CXCL9/CXCL10/CXCL11/LACRT	6
GO:1904994	BP	regulation of leukocyte adhesion to vascular endothelial cell	6/727	40/18723	0.00417495	0.0390106	0.0312347	FUT7/SELP/CCL21/CCR2/SELE/IL6	6
GO:0120162	BP	positive regulation of cold-induced thermogenesis	10/727	97/18723	0.00439932	0.0400434	0.0320616	PLAC8/CCR2/IRF4/OXTR/G0S2/LEP/ADRB1/FABP4/FGF21/PHOX2B	10
GO:0002270	BP	plasmacytoid dendritic cell activation	2/727	3/18723	0.00440053	0.0400434	0.0320616	IRF8/LAG3	2
GO:0002304	BP	gamma-delta intraepithelial T cell differentiation	2/727	3/18723	0.00440053	0.0400434	0.0320616	GPR18/KLRC1	2
GO:0002305	BP	CD8-positive, gamma-delta intraepithelial T cell differentiation	2/727	3/18723	0.00440053	0.0400434	0.0320616	GPR18/KLRC1	2
GO:0021550	BP	medulla oblongata development	2/727	3/18723	0.00440053	0.0400434	0.0320616	ASCL1/PHOX2B	2
GO:0033366	BP	protein localization to secretory granule	2/727	3/18723	0.00440053	0.0400434	0.0320616	CHGA/SCG3	2
GO:0038155	BP	interleukin-23-mediated signaling pathway	2/727	3/18723	0.00440053	0.0400434	0.0320616	IL12RB1/IL23R	2
GO:0071613	BP	granzyme B production	2/727	3/18723	0.00440053	0.0400434	0.0320616	CD244/XCL1	2
GO:0071661	BP	regulation of granzyme B production	2/727	3/18723	0.00440053	0.0400434	0.0320616	CD244/XCL1	2
GO:0071663	BP	positive regulation of granzyme B production	2/727	3/18723	0.00440053	0.0400434	0.0320616	CD244/XCL1	2
GO:0099185	BP	postsynaptic intermediate filament cytoskeleton organization	2/727	3/18723	0.00440053	0.0400434	0.0320616	NEFL/INA	2
GO:0150098	BP	glial cell-neuron signaling	2/727	3/18723	0.00440053	0.0400434	0.0320616	TNFRSF1B/WNT1	2
GO:1900005	BP	positive regulation of serine-type endopeptidase activity	2/727	3/18723	0.00440053	0.0400434	0.0320616	CR1/SEMG2	2
GO:1902573	BP	positive regulation of serine-type peptidase activity	2/727	3/18723	0.00440053	0.0400434	0.0320616	CR1/SEMG2	2
GO:2000412	BP	positive regulation of thymocyte migration	2/727	3/18723	0.00440053	0.0400434	0.0320616	XCL1/CCR2	2
GO:2000502	BP	negative regulation of natural killer cell chemotaxis	2/727	3/18723	0.00440053	0.0400434	0.0320616	KLRK1/KLRC4-KLRK1	2
GO:0002501	BP	peptide antigen assembly with MHC protein complex	4/727	18/18723	0.00446414	0.040293	0.0322615	HLA-DPB1/HLA-DOB/HLA-DQB2/HLA-DQA2	4
GO:0006957	BP	complement activation, alternative pathway	4/727	18/18723	0.00446414	0.040293	0.0322615	CFP/CR1/CR2/C7	4
GO:0035743	BP	CD4-positive, alpha-beta T cell cytokine production	4/727	18/18723	0.00446414	0.040293	0.0322615	TBX21/SLAMF1/XCL1/IL6	4
GO:0046851	BP	negative regulation of bone remodeling	4/727	18/18723	0.00446414	0.040293	0.0322615	CD38/CARTPT/IL6/IAPP	4
GO:0048535	BP	lymph node development	4/727	18/18723	0.00446414	0.040293	0.0322615	LTB/IL7R/CXCR5/LTA	4
GO:0006956	BP	complement activation	12/727	130/18723	0.00472932	0.0426174	0.0341226	KRT1/CFP/MFAP4/FCN1/CR1/CR2/C7/IGLL1/MASP1/CFHR1/IGLL5/C4BPA	12
GO:0034612	BP	response to tumor necrosis factor	19/727	253/18723	0.00478661	0.043064	0.0344802	TNFRSF1B/TCL1A/CCL19/CCL5/XCL2/CCL14/TNFRSF13C/XCL1/CCL23/CCL16/CCL21/TNFRSF17/CCL17/UBD/SELE/CCL13/GPD1/CCL24/FABP4	19
GO:0009615	BP	response to virus	25/727	367/18723	0.00483571	0.04337	0.0347252	APOBEC3G/TBX21/CCL19/PRF1/TSPAN32/CCL5/IL12RB1/APOBEC3H/WDFY4/PTPRC/XCL1/POU2AF1/ZBP1/IFNG/IL12B/CXCL9/AICDA/APOBEC3A/CXCL10/PENK/IL23R/IL6/IL21/BPIFA1/DEFA3	25
GO:0050886	BP	endocrine process	9/727	83/18723	0.0048362	0.04337	0.0347252	AVPR2/CTSG/CMA1/EDN3/CGA/OXTR/TAC1/LEP/AGTR2	9
GO:0007596	BP	blood coagulation	17/727	217/18723	0.00487747	0.0436698	0.0349653	BLK/WAS/KRT1/LCK/TSPAN32/CD40LG/TXK/GP1BA/P2RX1/SELP/PRKCQ/MMRN1/IL6/TSPAN8/FGG/FGB/FOXA2	17
GO:0043087	BP	regulation of GTPase activity	24/727	348/18723	0.0048967	0.0437716	0.0350467	RASGRP2/TBC1D10C/RASAL3/ARHGAP9/CCR7/ARHGAP25/CCL19/CCL5/ARHGAP15/XCL2/FGD2/RIPOR2/CCL14/XCL1/KLRK1/CCL23/CCL16/CCL21/CCL17/KLRC4-KLRK1/CXCL13/ADRB1/CCL13/CCL24	24
GO:0098742	BP	cell-cell adhesion via plasma-membrane adhesion molecules	20/727	273/18723	0.00508126	0.0453306	0.036295	JAML/SELL/CRTAM/CD6/SELP/CADM3/CLDN5/CLDN11/LRRC4B/CLDN19/CD209/SELE/SLITRK1/IGFN1/CDH22/UNC5D/CEACAM5/CDH7/CDH19/GRID2	20
GO:0021510	BP	spinal cord development	10/727	99/18723	0.00508738	0.0453306	0.036295	PTN/ACTL6B/GDF7/WNT1/FOXB1/ASCL1/NEFL/RFX4/OLIG3/LHX1	10
GO:0045620	BP	negative regulation of lymphocyte differentiation	7/727	55/18723	0.00518993	0.0461705	0.0369675	TBX21/JAK3/CD74/LAG3/CTLA4/IL2/CR1	7
GO:0007611	BP	learning or memory	19/727	255/18723	0.0052043	0.0462245	0.0370107	SNAP25/TIFAB/CHRNB2/CLDN5/PTN/SLC8A2/NTF4/OXTR/TAC1/PAK5/JPH3/FOXB1/BCHE/NEUROD2/DNAH11/GRIA1/PPP1R1B/NRXN1/GHSR	19
GO:0060079	BP	excitatory postsynaptic potential	10/727	100/18723	0.00546163	0.0482396	0.0386241	SEZ6/P2RX1/NPY2R/CHRNB2/SLC8A2/P2RX5/RIMS2/NRXN1/GLRA3/GRID2	10
GO:0002396	BP	MHC protein complex assembly	4/727	19/18723	0.00548315	0.0482396	0.0386241	HLA-DPB1/HLA-DOB/HLA-DQB2/HLA-DQA2	4
GO:0032695	BP	negative regulation of interleukin-12 production	4/727	19/18723	0.00548315	0.0482396	0.0386241	CCR7/JAK3/SLAMF1/TIGIT	4
GO:0045091	BP	regulation of single stranded viral RNA replication via double stranded DNA intermediate	4/727	19/18723	0.00548315	0.0482396	0.0386241	APOBEC3G/APOBEC3H/AICDA/APOBEC3A	4
GO:0048245	BP	eosinophil chemotaxis	4/727	19/18723	0.00548315	0.0482396	0.0386241	CCL5/CCL21/CCL13/CCL24	4
GO:1903978	BP	regulation of microglial cell activation	4/727	19/18723	0.00548315	0.0482396	0.0386241	STAP1/CST7/PTPRC/IL6	4
GO:0007202	BP	activation of phospholipase C activity	5/727	30/18723	0.005537	0.0484836	0.0388195	S1PR4/ITK/TXK/GPR55/SELE	5
GO:0019886	BP	antigen processing and presentation of exogenous peptide antigen via MHC class II	5/727	30/18723	0.005537	0.0484836	0.0388195	CD74/HLA-DPB1/HLA-DOB/HLA-DQB2/HLA-DQA2	5
GO:0045577	BP	regulation of B cell differentiation	5/727	30/18723	0.005537	0.0484836	0.0388195	CARD11/CD27/FCRL3/IL2/CR1	5
GO:0002765	BP	immune response-inhibiting signal transduction	3/727	10/18723	0.00570145	0.0495341	0.0396606	KLRC1/CLEC12B/KIR2DL1	3
GO:0008343	BP	adult feeding behavior	3/727	10/18723	0.00570145	0.0495341	0.0396606	CARTPT/LEP/GHSR	3
GO:0048251	BP	elastic fiber assembly	3/727	10/18723	0.00570145	0.0495341	0.0396606	MFAP4/TNXB/MYH11	3
GO:0070091	BP	glucagon secretion	3/727	10/18723	0.00570145	0.0495341	0.0396606	CARTPT/IL6/LEP	3
GO:0070092	BP	regulation of glucagon secretion	3/727	10/18723	0.00570145	0.0495341	0.0396606	CARTPT/IL6/LEP	3
GO:0009897	CC	external side of plasma membrane	79/764	421/19550	4.96e-32	2.62e-29	2.2e-29	CD19/CCR7/LY9/CD3D/MS4A1/FCER2/CD48/CD3E/CD27/CD8A/CXCR3/CD79B/CD5/PDCD1/CD69/IL2RG/SLAMF6/CD2/SLAMF1/CD6/EBI3/CD3G/IL12RB1/CD40LG/CD79A/FCRL6/SPN/CD74/CXCR6/CD1C/IL7R/CXCR5/CCR5/GP1BA/ABCB1/P2RX1/FASLG/CD226/CD244/SELP/XCR1/TNFRSF13C/CD200R1/PTPRC/KLRK1/CHRNB2/CD28/LAG3/CTLA4/SLAMF7/CD1E/CCR2/SCARA5/IL12B/CCR4/FCN1/SLC22A11/GPIHBP1/STAB2/CXCL9/KLRC4-KLRK1/NRCAM/CD209/IGLL1/CLEC12B/CD1B/CXCL10/IL…	79
GO:0001772	CC	immunological synapse	13/764	44/19550	7.58e-09	2e-06	1.68e-06	ZAP70/CD37/CD3E/CARD11/GZMA/LCK/CORO1A/CRTAM/CD6/GZMB/LAT/CD28/PRKCQ	13
GO:0044306	CC	neuron projection terminus	19/764	141/19550	2.53e-06	0.000445309	0.000373754	CPLX2/PRKCB/UNC13A/SYP/PNOC/SYT4/KCNA3/SLC8A2/BSN/KCNC1/TNN/PENK/SCGN/SLC1A2/SLC32A1/NTS/UCN3/SCRG1/KCNC2	19
GO:0043679	CC	axon terminus	15/764	122/19550	8.34e-05	0.0110034	0.00923533	CPLX2/PRKCB/UNC13A/SYP/PNOC/KCNA3/SLC8A2/KCNC1/TNN/PENK/SCGN/SLC32A1/NTS/UCN3/KCNC2	15
GO:0045334	CC	clathrin-coated endocytic vesicle	12/764	91/19550	0.000216237	0.0193791	0.0162652	CD3D/CD3G/CD74/HLA-DPB1/IL7R/CTLA4/AVPR2/HLA-DQB2/HLA-DQA2/SFTPB/KIAA0319/SFTPA1	12
GO:0042105	CC	alpha-beta T cell receptor complex	4/764	9/19550	0.000249136	0.0193791	0.0162652	CD3D/CD3E/CD247/CD3G	4
GO:0031233	CC	intrinsic component of external side of plasma membrane	6/764	24/19550	0.00025692	0.0193791	0.0162652	GP1BA/GPIHBP1/RTBDN/CA4/CEACAM5/IZUMO1R	6
GO:0062023	CC	collagen-containing extracellular matrix	32/764	425/19550	0.000325659	0.0214321	0.0179883	KRT1/CFP/APLP1/COL17A1/PTN/MFAP4/MMRN1/FCN1/FREM1/TNXB/ITIH1/ITIH5/ANGPT4/ABI3BP/MMP23B/CTSG/CMA1/TNN/GDF10/TPSAB1/ADAMDEC1/ANGPTL7/RTBDN/HAPLN1/ZP2/GH1/FGG/COL6A5/COL9A1/FGB/COL2A1/PRSS1	32
GO:0042613	CC	MHC class II protein complex	5/764	17/19550	0.000376066	0.0214321	0.0179883	CD74/HLA-DPB1/HLA-DOB/HLA-DQB2/HLA-DQA2	5
GO:0030133	CC	transport vesicle	31/764	412/19550	0.000405912	0.0214321	0.0179883	PCSK1/CHGA/UNC13A/CD74/HLA-DPB1/SYP/SNAP25/IL33/SYT4/SCG3/HLA-DQB2/IGF1/BSN/HLA-DQA2/SVOP/NTF4/DDC/PENK/SYT5/SYN1/SCGN/NRSN1/VGF/CA4/SLC32A1/NTS/GRIA1/SYT13/SLC30A8/SYT8/PCSK2	31
GO:0032589	CC	neuron projection membrane	9/764	62/19550	0.000642683	0.0308488	0.0258918	RIPOR2/KCNC1/SLC1A2/GABRA1/GRIA1/GABRG2/GABRA3/KCNC2/REG1A	9
GO:0031362	CC	anchored component of external side of plasma membrane	5/764	20/19550	0.000854745	0.0361845	0.0303701	GP1BA/GPIHBP1/RTBDN/CA4/IZUMO1R	5
GO:0098992	CC	neuronal dense core vesicle	4/764	12/19550	0.000890906	0.0361845	0.0303701	CHGA/SYT4/PENK/SYT5	4
GO:0032590	CC	dendrite membrane	7/764	43/19550	0.00127795	0.048197	0.0404524	KCNC1/GABRA1/GRIA1/GABRG2/GABRA3/KCNC2/REG1A	7
GO:0030546	MF	signaling receptor activator activity	69/742	495/18368	1.29e-19	1.1e-16	8.67e-17	CHGB/LTB/CCL19/GMFG/CCL5/EBI3/IL16/CD40LG/XCL2/LTA/TNFSF14/FASLG/CCL14/XCL1/IL33/CCL23/PNOC/CCL16/CCL21/PTN/IFNG/IL12B/TRH/CARTPT/CCL17/IL2/IL17B/VEGFD/INSL3/CXCL9/ANGPT4/IGF1/GDF7/FGF12/GDF10/IL26/EDN3/NTF4/EPHA7/CXCL10/CXCL2/PENK/CXCL11/FGF4/CGA/IL6/VGF/LACRT/WNT1/CXCL13/IL21/LEP/CCL13/GH1/EPO/UTS2/NTS/CSF3/UCN3/CSF2/CCL24/CXCL6/INSL4/FGF21/IAPP/IL17A/REG1A/IL36A/DEFB4A	69
GO:0048018	MF	receptor ligand activity	68/742	487/18368	2.2e-19	1.1e-16	8.67e-17	CHGB/LTB/CCL19/GMFG/CCL5/EBI3/IL16/CD40LG/XCL2/LTA/TNFSF14/FASLG/CCL14/XCL1/IL33/CCL23/PNOC/CCL16/CCL21/PTN/IFNG/IL12B/TRH/CARTPT/CCL17/IL2/IL17B/VEGFD/INSL3/CXCL9/IGF1/GDF7/FGF12/GDF10/IL26/EDN3/NTF4/EPHA7/CXCL10/CXCL2/PENK/CXCL11/FGF4/CGA/IL6/VGF/LACRT/WNT1/CXCL13/IL21/LEP/CCL13/GH1/EPO/UTS2/NTS/CSF3/UCN3/CSF2/CCL24/CXCL6/INSL4/FGF21/IAPP/IL17A/REG1A/IL36A/DEFB4A	68
GO:0005125	MF	cytokine activity	40/742	235/18368	9.43e-15	3.14e-12	2.48e-12	LTB/CCL19/CCL5/EBI3/IL16/CD40LG/XCL2/LTA/TNFSF14/FASLG/CCL14/XCL1/IL33/CCL23/CCL16/CCL21/IFNG/IL12B/CCL17/IL2/IL17B/CXCL9/GDF7/GDF10/IL26/CXCL10/CXCL2/CXCL11/IL6/WNT1/CXCL13/IL21/CCL13/EPO/CSF3/CSF2/CCL24/CXCL6/IL17A/IL36A	40
GO:0140375	MF	immune receptor activity	31/742	144/18368	1.36e-14	3.39e-12	2.67e-12	CCR7/CXCR3/IL2RG/CSF2RB/EBI3/IL12RB1/CD74/IL10RA/CXCR6/IL18RAP/IL7R/CXCR5/CCR5/KLRC1/XCR1/CD200R1/LILRA4/HLA-DOB/IL21R/CCR2/IL12B/CCR4/HLA-DQB2/KLRD1/CR1/CR2/HLA-DQA2/KIR2DL4/IL23R/KIR3DL1/CCR6	31
GO:0008009	MF	chemokine activity	17/742	49/18368	3.28e-12	6.56e-10	5.17e-10	CCL19/CCL5/XCL2/CCL14/XCL1/CCL23/CCL16/CCL21/CCL17/CXCL9/CXCL10/CXCL2/CXCL11/CXCL13/CCL13/CCL24/CXCL6	17
GO:0005126	MF	cytokine receptor binding	39/742	271/18368	5.02e-12	8.36e-10	6.59e-10	LTB/CCL19/CCL5/STAP1/IL12RB1/CD40LG/XCL2/LTA/TNFSF14/FASLG/CCL14/XCL1/CCL23/CCL16/CCL21/CCR2/IFNG/IL12B/CCL17/IL2/VEGFD/CXCL9/NTF4/CXCL10/CXCL2/IL23R/CXCL11/IL6/CXCL13/IL21/CCL13/GH1/EPO/CSF3/CSF2/CCL24/CXCL6/IL36A/DEFB4A	39
GO:0042379	MF	chemokine receptor binding	19/742	72/18368	4.15e-11	5.92e-09	4.67e-09	CCL19/CCL5/XCL2/CCL14/XCL1/CCL23/CCL16/CCL21/CCR2/CCL17/CXCL9/CXCL10/CXCL2/CXCL11/CXCL13/CCL13/CCL24/CXCL6/DEFB4A	19
GO:0004896	MF	cytokine receptor activity	20/742	97/18368	1.51e-09	1.89e-07	1.49e-07	CCR7/CXCR3/IL2RG/CSF2RB/EBI3/IL12RB1/CD74/IL10RA/CXCR6/IL18RAP/IL7R/CXCR5/CCR5/XCR1/IL21R/CCR2/IL12B/CCR4/IL23R/CCR6	20
GO:0048020	MF	CCR chemokine receptor binding	14/742	48/18368	3.67e-09	4.08e-07	3.22e-07	CCL19/CCL5/XCL2/CCL14/XCL1/CCL23/CCL16/CCL21/CCR2/CCL17/CXCL13/CCL13/CCL24/DEFB4A	14
GO:0001664	MF	G protein-coupled receptor binding	35/742	295/18368	1.19e-08	1.16e-06	9.16e-07	CCL19/CCL5/XCL2/RTP5/CCL14/XCL1/APLP1/CCL23/PNOC/CCL16/CCL21/CCR2/FCN1/CCL17/IL2/INSL3/CXCL9/EDN3/CXCL10/CXCL2/PENK/CXCL11/TAC1/WNT1/CXCL13/ADRB1/CCL13/NTS/UCN3/PPP1R1B/RTP3/CCL24/CXCL6/CCKBR/DEFB4A	35
GO:0019957	MF	C-C chemokine binding	10/742	24/18368	1.28e-08	1.16e-06	9.16e-07	CCR7/CXCR3/CXCR6/CXCR5/CCR5/ACKR1/XCR1/CCR2/CCR4/CCR6	10
GO:0016493	MF	C-C chemokine receptor activity	9/742	23/18368	1.34e-07	1.12e-05	8.8e-06	CCR7/CXCR3/CXCR6/CXCR5/CCR5/XCR1/CCR2/CCR4/CCR6	9
GO:0030246	MF	carbohydrate binding	31/742	271/18368	1.86e-07	1.43e-05	1.13e-05	FCER2/SELL/KLRB1/KRT1/CLEC10A/CD69/LGALS2/CLEC17A/CLEC9A/SELP/CLECL1/KLRC1/KLRK1/NCAN/FCN1/IL2/FREM1/CLEC4C/KLRD1/KLRC4-KLRK1/CD209/CLEC12B/CLEC4G/SELE/CLEC4E/KLRF2/CLEC6A/ITLN2/SFTPA1/REG1A/SI	31
GO:0019956	MF	chemokine binding	10/742	33/18368	4.33e-07	2.87e-05	2.26e-05	CCR7/CXCR3/CXCR6/CXCR5/CCR5/ACKR1/XCR1/CCR2/CCR4/CCR6	10
GO:0001637	MF	G protein-coupled chemoattractant receptor activity	9/742	26/18368	4.59e-07	2.87e-05	2.26e-05	CCR7/CXCR3/CXCR6/CXCR5/CCR5/XCR1/CCR2/CCR4/CCR6	9
GO:0004950	MF	chemokine receptor activity	9/742	26/18368	4.59e-07	2.87e-05	2.26e-05	CCR7/CXCR3/CXCR6/CXCR5/CCR5/XCR1/CCR2/CCR4/CCR6	9
GO:0019955	MF	cytokine binding	20/742	139/18368	7.97e-07	4.69e-05	3.7e-05	TMC8/CCR7/TNFRSF1B/CXCR3/IL2RG/EBI3/IL12RB1/CD74/IL10RA/CXCR6/CXCR5/CCR5/ACKR1/XCR1/CCR2/IL12B/CCR4/IL23R/CCR6/SPINT3	20
GO:0005179	MF	hormone activity	18/742	122/18368	1.94e-06	0.000108021	8.52e-05	CHGB/PNOC/TRH/CARTPT/INSL3/IGF1/EDN3/PENK/CGA/VGF/LEP/GH1/EPO/UTS2/NTS/UCN3/INSL4/IAPP	18
GO:0015026	MF	coreceptor activity	11/742	48/18368	2.5e-06	0.000131518	0.000103692	CD8A/FCRL1/TMIGD2/CXCR6/CCR5/LILRA4/CD28/NGFR/CD8B/GPR15/ZP2	11
GO:0005539	MF	glycosaminoglycan binding	25/742	230/18368	7.07e-06	0.000353264	0.000278521	SELL/PLA2G2D/SLIT1/SELP/PTPRC/APLP1/CCL23/NCAN/PTN/SPOCK2/JCHAIN/TNXB/STAB2/LRTM2/CTSG/CXCL10/CXCL11/RNASE7/FGF4/HAPLN1/CXCL13/SPOCK3/RSPO2/CXCL6/REG1A	25
GO:0023023	MF	MHC protein complex binding	9/742	36/18368	9.63e-06	0.000458357	0.000361379	MS4A1/CD8A/CD74/HLA-DPB1/KLRC1/HLA-DOB/HLA-DQB2/KLRD1/HLA-DQA2	9
GO:0048248	MF	CXCR3 chemokine receptor binding	4/742	5/18368	1.28e-05	0.00058123	0.000458254	CXCL9/CXCL10/CXCL11/CXCL13	4
GO:0042287	MF	MHC protein binding	9/742	40/18368	2.42e-05	0.00105162	0.000829116	CD8A/FCRL6/CD74/CD244/LAG3/KLRD1/CD8B/KIR3DL2/COL2A1	9
GO:0008528	MF	G protein-coupled peptide receptor activity	18/742	147/18368	2.74e-05	0.00114276	0.000900979	CCR7/CXCR3/CXCR6/CXCR5/SSTR3/CCR5/GP1BA/NPY2R/XCR1/AVPR2/CCR2/CCR4/UTS2R/OXTR/CCR6/CCKBR/SSTR5/AGTR2	18
GO:0008083	MF	growth factor activity	19/742	162/18368	3.05e-05	0.00121977	0.000961696	GMFG/PTN/IL12B/IL2/VEGFD/IGF1/GDF7/FGF12/GDF10/NTF4/FGF4/IL6/VGF/LACRT/GH1/CSF3/CSF2/FGF21/REG1A	19
GO:0042289	MF	MHC class II protein binding	4/742	6/18368	3.71e-05	0.00142806	0.00112591	FCRL6/CD74/LAG3/COL2A1	4
GO:0001653	MF	peptide receptor activity	18/742	153/18368	4.7e-05	0.00174059	0.00137232	CCR7/CXCR3/CXCR6/CXCR5/SSTR3/CCR5/GP1BA/NPY2R/XCR1/AVPR2/CCR2/CCR4/UTS2R/OXTR/CCR6/CCKBR/SSTR5/AGTR2	18
GO:0045236	MF	CXCR chemokine receptor binding	6/742	18/18368	5.21e-05	0.00186057	0.00146691	CXCL9/CXCL10/CXCL2/CXCL11/CXCL13/CXCL6	6
GO:0015276	MF	ligand-gated ion channel activity	17/742	143/18368	6.63e-05	0.00221157	0.00174365	P2RX1/CHRNB2/PEX5L/GRIA4/KCNJ10/HCN2/P2RX5/GABRA1/KCNH2/GRIA1/GABRG2/GABRQ/GLRA3/TRPA1/GABRA3/GRID2/KCNJ18	17
GO:0022834	MF	ligand-gated channel activity	17/742	143/18368	6.63e-05	0.00221157	0.00174365	P2RX1/CHRNB2/PEX5L/GRIA4/KCNJ10/HCN2/P2RX5/GABRA1/KCNH2/GRIA1/GABRG2/GABRQ/GLRA3/TRPA1/GABRA3/GRID2/KCNJ18	17
GO:0022836	MF	gated channel activity	29/742	340/18368	0.000130807	0.00421956	0.00332679	TMC8/P2RX1/SNAP25/KCNK3/CHRNB2/PEX5L/KCNA3/GRIA4/KCNC1/KCNJ10/HCN2/P2RX5/GABRA1/KCNH2/TMC3/GRIA1/GABRG2/KCNH6/GABRQ/CACNG6/CLCA4/CACNA1S/GLRA3/TRPA1/GABRA3/KCNC2/GRID2/KCNJ18/KCNK16	29
GO:0005230	MF	extracellular ligand-gated ion channel activity	11/742	73/18368	0.000157156	0.00491111	0.00387202	P2RX1/CHRNB2/GRIA4/P2RX5/GABRA1/GRIA1/GABRG2/GABRQ/GLRA3/GABRA3/GRID2	11
GO:0022803	MF	passive transmembrane transporter activity	36/742	481/18368	0.000296355	0.00898045	0.00708037	TMC8/PRF1/P2RX1/SNAP25/KCNK3/UNC80/CHRNB2/PEX5L/KCNA3/GRIA4/KCNC1/KCNJ10/HCN2/P2RX5/GABRA1/KCNH2/TMC3/GRIA1/AQP7/GJB1/GABRG2/KCNH6/GABRQ/CACNG6/CLCA4/CACNA1S/SLC5A8/GLRA3/TRPA1/TRPC7/GABRA3/KCNC2/GRID2/KCNJ18/KCNK16/GJD2	36
GO:0043274	MF	phospholipase binding	6/742	24/18368	0.000306933	0.00902746	0.00711744	BANK1/WAS/LCK/SELE/CLEC6A/NEFL	6
GO:0070492	MF	oligosaccharide binding	5/742	16/18368	0.000319631	0.00913231	0.00720011	SELL/SELP/SELE/ITLN2/REG1A	5
GO:0008201	MF	heparin binding	17/742	166/18368	0.000407934	0.0113315	0.008934	SELL/PLA2G2D/SLIT1/SELP/PTPRC/APLP1/CCL23/PTN/TNXB/LRTM2/CTSG/CXCL10/CXCL11/FGF4/CXCL13/RSPO2/CXCL6	17
GO:0047844	MF	deoxycytidine deaminase activity	4/742	10/18368	0.000456408	0.0123354	0.00972545	APOBEC3G/APOBEC3H/AICDA/APOBEC3A	4
GO:0030594	MF	neurotransmitter receptor activity	13/742	111/18368	0.000538083	0.0140377	0.0110676	CHRNB2/GRIA4/GABRA1/ADRB1/CHRM3/GRIA1/GABRG2/GABRQ/HRH3/HTR1E/GLRA3/GABRA3/GRID2	13
GO:0015267	MF	channel activity	35/742	480/18368	0.000575796	0.0140377	0.0110676	TMC8/PRF1/P2RX1/SNAP25/KCNK3/UNC80/CHRNB2/PEX5L/KCNA3/GRIA4/KCNC1/KCNJ10/HCN2/P2RX5/GABRA1/KCNH2/TMC3/GRIA1/AQP7/GJB1/GABRG2/KCNH6/GABRQ/CACNG6/CLCA4/CACNA1S/GLRA3/TRPA1/TRPC7/GABRA3/KCNC2/GRID2/KCNJ18/KCNK16/GJD2	35
GO:0030414	MF	peptidase inhibitor activity	18/742	187/18368	0.000590879	0.0140377	0.0110676	CD27/CST7/TNFSF14/SPOCK2/ITIH1/ITIH5/PI16/SPOCK3/SMR3B/WFDC13/OPRPN/CSN2/WFDC5/SERPINA6/SPINT3/SERPINB4/SERPINB13/CST8	18
GO:0023026	MF	MHC class II protein complex binding	6/742	27/18368	0.000608725	0.0140377	0.0110676	MS4A1/CD74/HLA-DPB1/HLA-DOB/HLA-DQB2/HLA-DQA2	6
GO:0030882	MF	lipid antigen binding	3/742	5/18368	0.00061766	0.0140377	0.0110676	CD1C/CD1E/CD1B	3
GO:0030883	MF	endogenous lipid antigen binding	3/742	5/18368	0.00061766	0.0140377	0.0110676	CD1C/CD1E/CD1B	3
GO:0030884	MF	exogenous lipid antigen binding	3/742	5/18368	0.00061766	0.0140377	0.0110676	CD1C/CD1E/CD1B	3
GO:0051861	MF	glycolipid binding	6/742	28/18368	0.000748541	0.0166342	0.0131148	SELL/CD1C/SELP/IL2/CLEC4E/CEACAM5	6
GO:0098960	MF	postsynaptic neurotransmitter receptor activity	9/742	62/18368	0.000812552	0.0176642	0.0139268	CHRNB2/GABRA1/ADRB1/CHRM3/GRIA1/GABRG2/HRH3/GABRA3/GRID2	9
GO:0004126	MF	cytidine deaminase activity	4/742	12/18368	0.00100835	0.0213687	0.0168475	APOBEC3G/APOBEC3H/AICDA/APOBEC3A	4
GO:0004866	MF	endopeptidase inhibitor activity	17/742	180/18368	0.0010257	0.0213687	0.0168475	CD27/CST7/TNFSF14/SPOCK2/ITIH1/ITIH5/SPOCK3/SMR3B/WFDC13/OPRPN/CSN2/WFDC5/SERPINA6/SPINT3/SERPINB4/SERPINB13/CST8	17
GO:1901681	MF	sulfur compound binding	22/742	265/18368	0.00116264	0.0230421	0.0181669	SELL/PLA2G2D/SLIT1/SELP/PTPRC/APLP1/CCL23/PTN/TNXB/LRTM2/CTSG/CXCL10/HPSE2/CXCL11/FGF4/TKTL1/CXCL13/OGDHL/PRMT8/RSPO2/CXCL6/SULT1C3	22
GO:0005143	MF	interleukin-12 receptor binding	3/742	6/18368	0.00119819	0.0230421	0.0181669	IL12RB1/IL12B/IL23R	3
GO:0023024	MF	MHC class I protein complex binding	3/742	6/18368	0.00119819	0.0230421	0.0181669	CD8A/KLRC1/KLRD1	3
GO:0032394	MF	MHC class Ib receptor activity	3/742	6/18368	0.00119819	0.0230421	0.0181669	KLRC1/KLRD1/KIR2DL4	3
GO:0001614	MF	purinergic nucleotide receptor activity	5/742	21/18368	0.00125893	0.0233136	0.0183809	P2RY8/GPR171/P2RX1/P2RY10/P2RX5	5
GO:0016502	MF	nucleotide receptor activity	5/742	21/18368	0.00125893	0.0233136	0.0183809	P2RY8/GPR171/P2RX1/P2RY10/P2RX5	5
GO:0005216	MF	ion channel activity	31/742	432/18368	0.00149648	0.0254649	0.0200771	TMC8/P2RX1/SNAP25/KCNK3/UNC80/CHRNB2/PEX5L/KCNA3/GRIA4/KCNC1/KCNJ10/HCN2/P2RX5/GABRA1/KCNH2/TMC3/GRIA1/GABRG2/KCNH6/GABRQ/CACNG6/CLCA4/CACNA1S/GLRA3/TRPA1/TRPC7/GABRA3/KCNC2/GRID2/KCNJ18/KCNK16	31
GO:0003823	MF	antigen binding	16/742	171/18368	0.00156974	0.0254649	0.0200771	CD48/SLAMF1/HLA-DPB1/CD1C/IL7R/LAG3/CD1E/MFAP4/JCHAIN/FCN1/KLRD1/CD209/IGLL1/CD1B/KIR2DL3/IGLL5	16
GO:0004917	MF	interleukin-7 receptor activity	2/742	2/18368	0.00162975	0.0254649	0.0200771	IL2RG/IL7R	2
GO:0008389	MF	coumarin 7-hydroxylase activity	2/742	2/18368	0.00162975	0.0254649	0.0200771	CYP2A6/CYP2A13	2
GO:0031729	MF	CCR4 chemokine receptor binding	2/742	2/18368	0.00162975	0.0254649	0.0200771	CCL5/CCL17	2
GO:0031732	MF	CCR7 chemokine receptor binding	2/742	2/18368	0.00162975	0.0254649	0.0200771	CCL19/CCL21	2
GO:0033754	MF	indoleamine 2,3-dioxygenase activity	2/742	2/18368	0.00162975	0.0254649	0.0200771	IDO2/IDO1	2
GO:0042020	MF	interleukin-23 receptor activity	2/742	2/18368	0.00162975	0.0254649	0.0200771	IL12RB1/IL23R	2
GO:0062080	MF	inhibitory MHC class Ib receptor activity	2/742	2/18368	0.00162975	0.0254649	0.0200771	KLRC1/KLRD1	2
GO:0062082	MF	HLA-E specific inhibitory MHC class Ib receptor activity	2/742	2/18368	0.00162975	0.0254649	0.0200771	KLRC1/KLRD1	2
GO:0019239	MF	deaminase activity	6/742	33/18368	0.00185365	0.02847	0.0224463	APOBEC3G/APOBEC3H/ZBP1/AICDA/APOBEC3A/AMPD1	6
GO:0004252	MF	serine-type endopeptidase activity	16/742	174/18368	0.00187902	0.02847	0.0224463	PCSK1/GZMM/GZMK/GZMA/GZMH/GZMB/CTSG/CMA1/OVCH2/TPSAB1/MASP1/KLK14/PCSK2/PRSS1/PRSS33/TMPRSS15	16
GO:0004715	MF	non-membrane spanning protein tyrosine kinase activity	7/742	45/18368	0.00202945	0.0302903	0.0238815	ZAP70/BLK/LCK/JAK3/ITK/TXK/BMX	7
GO:0061135	MF	endopeptidase regulator activity	17/742	194/18368	0.00230604	0.0339124	0.0267372	CD27/CST7/TNFSF14/SPOCK2/ITIH1/ITIH5/SPOCK3/SMR3B/WFDC13/OPRPN/CSN2/WFDC5/SERPINA6/SPINT3/SERPINB4/SERPINB13/CST8	17
GO:0005237	MF	inhibitory extracellular ligand-gated ion channel activity	4/742	15/18368	0.00252407	0.0365807	0.028841	GABRA1/GABRG2/GLRA3/GABRA3	4
GO:0061134	MF	peptidase regulator activity	19/742	230/18368	0.0025852	0.0369314	0.0291175	CD27/CST7/TNFSF14/SPOCK2/ITIH1/ITIH5/MAL/PI16/SPOCK3/SMR3B/WFDC13/OPRPN/CSN2/WFDC5/SERPINA6/SPINT3/SERPINB4/SERPINB13/CST8	19
GO:0099529	MF	neurotransmitter receptor activity involved in regulation of postsynaptic membrane potential	7/742	47/18368	0.00262345	0.03695	0.0291321	CHRNB2/GABRA1/ADRB1/GRIA1/GABRG2/GABRA3/GRID2	7
GO:0022824	MF	transmitter-gated ion channel activity	8/742	60/18368	0.00272672	0.0373523	0.0294494	CHRNB2/GRIA4/GABRA1/GRIA1/GABRG2/GLRA3/GABRA3/GRID2	8
GO:0022835	MF	transmitter-gated channel activity	8/742	60/18368	0.00272672	0.0373523	0.0294494	CHRNB2/GRIA4/GABRA1/GRIA1/GABRG2/GLRA3/GABRA3/GRID2	8
GO:0016814	MF	hydrolase activity, acting on carbon-nitrogen (but not peptide) bonds, in cyclic amidines	6/742	36/18368	0.002942	0.0397568	0.0313451	APOBEC3G/APOBEC3H/ZBP1/AICDA/APOBEC3A/AMPD1	6
GO:0016494	MF	C-X-C chemokine receptor activity	3/742	8/18368	0.00315689	0.0420919	0.0331862	CXCR3/CXCR6/CXCR5	3
GO:0005249	MF	voltage-gated potassium channel activity	10/742	90/18368	0.00337974	0.0444702	0.0350612	SNAP25/KCNK3/KCNA3/KCNC1/KCNJ10/HCN2/KCNH2/KCNH6/KCNC2/KCNJ18	10

## Sheet: Reactome
Table S5. Functional enrichment analysis based on Reactome.
ID	Description	GeneRatio	BgRatio	pvalue	p.adjust	qvalue	geneID	Count
R-HSA-198933	Immunoregulatory interactions between a Lymphoid and a non-Lymphoid cell	42/477	134/10891	4.2e-25	3.03e-22	2.83e-22	JAML/CD19/CD3D/NCR3/CD3E/CD247/SELL/CD8A/KLRB1/HCST/ICAM3/CRTAM/SLAMF6/CD3G/CD40LG/SH2D1A/CD1C/TREML2/CD96/CD226/KLRC1/CD200R1/LILRA4/NCR1/KLRK1/ITGB7/SLAMF7/COL17A1/LAIR2/CD300LG/KLRD1/SH2D1B/KLRC4-KLRK1/CD8B/CD1B/KIR3DL2/KIR2DL4/CLEC4G/KIR3DL1/KIR2DL1/KIR2DL3/COL2A1	42
R-HSA-375276	Peptide ligand-binding receptors	42/477	201/10891	9.49e-18	3.42e-15	3.19e-15	CCR7/CXCR3/CCL19/CCL5/CXCR6/XCL2/CXCR5/SSTR3/CCR5/ACKR1/NPY2R/XCR1/XCL1/CCL23/PNOC/AVPR2/CCL16/CCL21/CCR2/CCR4/TRH/CCL17/INSL3/CXCL9/EDN3/UTS2R/CXCL10/CXCL2/PENK/CXCL11/OXTR/TAC1/CCR6/CXCL13/CCL13/UTS2/NTS/CXCL6/CCKBR/GHSR/SSTR5/AGTR2	42
R-HSA-373076	Class A/1 (Rhodopsin-like receptors)	54/477	335/10891	3.52e-17	8.46e-15	7.9e-15	S1PR4/CCR7/CNR2/CXCR3/CCL19/CCL5/GPR18/CXCR6/XCL2/CXCR5/SSTR3/CCR5/ACKR1/NPY2R/XCR1/XCL1/CCL23/PNOC/AVPR2/CCL16/CCL21/CCR2/CCR4/TRH/CCL17/INSL3/CXCL9/EDN3/GPR55/UTS2R/CXCL10/CXCL2/PENK/P2RY10/CXCL11/PTGFR/CGA/OXTR/TAC1/CCR6/CXCL13/ADRB1/CCL13/CHRM3/UTS2/NTS/HRH3/HTR1E/CXCL6/CCKBR/GHSR/SSTR5/AGTR2/MTNR1B	54
R-HSA-380108	Chemokine receptors bind chemokines	23/477	59/10891	1.12e-16	2.02e-14	1.88e-14	CCR7/CXCR3/CCL19/CCL5/CXCR6/XCL2/CXCR5/CCR5/XCR1/XCL1/CCL16/CCL21/CCR2/CCR4/CCL17/CXCL9/CXCL10/CXCL2/CXCL11/CCR6/CXCL13/CCL13/CXCL6	23
R-HSA-500792	GPCR ligand binding	60/477	467/10891	2.86e-14	4.13e-12	3.85e-12	S1PR4/CCR7/CNR2/CXCR3/CCL19/CCL5/GPR18/CXCR6/XCL2/CXCR5/SSTR3/CCR5/ACKR1/NPY2R/XCR1/XCL1/CCL23/PNOC/AVPR2/CCL16/CCL21/CCR2/CCR4/TRH/CCL17/INSL3/CXCL9/GNG8/EDN3/GPR55/UTS2R/CXCL10/CXCL2/PENK/P2RY10/CXCL11/PTGFR/CGA/OXTR/TAC1/WNT1/CCR6/GNG4/CXCL13/ADRB1/CCL13/CHRM3/UTS2/NTS/GNG13/UCN3/HRH3/HTR1E/CXCL6/CCKBR/GHSR/SSTR5/AGTR2/MTNR1B/IAPP	60
R-HSA-202433	Generation of second messenger molecules	13/477	34/10891	7.41e-10	8.9e-08	8.31e-08	ZAP70/CD3D/CD3E/CD247/WAS/LCK/ITK/CD3G/GRAP2/HLA-DPB1/LAT/HLA-DQB2/HLA-DQA2	13
R-HSA-202430	Translocation of ZAP-70 to Immunological synapse	9/477	19/10891	3.43e-08	3.54e-06	3.3e-06	ZAP70/CD3D/CD3E/CD247/LCK/CD3G/HLA-DPB1/HLA-DQB2/HLA-DQA2	9
R-HSA-418594	G alpha (i) signalling events	37/477	318/10891	4.9e-08	4.41e-06	4.12e-06	S1PR4/CCR7/CNR2/CXCR3/CCL19/CCL5/GPR18/CXCR6/CXCR5/SSTR3/CCR5/NPY2R/CCL23/PNOC/CCL16/CCL21/CCR2/CCR4/RGS13/CXCL9/GNG8/GPR55/CXCL10/CXCL2/PENK/CXCL11/CCR6/GNG4/CXCL13/CCL13/GNG13/PPP1R1B/HTR1E/CXCL6/SSTR5/AGTR2/MTNR1B	37
R-HSA-6783783	Interleukin-10 signaling	13/477	47/10891	6.66e-08	5.33e-06	4.97e-06	FCER2/TNFRSF1B/CCL19/CCL5/IL10RA/CCR5/CCR2/IL12B/CXCL10/CXCL2/IL6/CSF3/CSF2	13
R-HSA-202427	Phosphorylation of CD3 and TCR zeta chains	9/477	22/10891	1.64e-07	1.19e-05	1.11e-05	CD3D/CD3E/CD247/LCK/CD3G/HLA-DPB1/PTPRC/HLA-DQB2/HLA-DQA2	9
R-HSA-389948	PD-1 signaling	9/477	23/10891	2.6e-07	1.7e-05	1.59e-05	CD3D/CD3E/CD247/LCK/PDCD1/CD3G/HLA-DPB1/HLA-DQB2/HLA-DQA2	9
R-HSA-202733	Cell surface interactions at the vascular wall	21/477	137/10891	4.88e-07	2.93e-05	2.74e-05	JAML/CD48/SELL/LCK/CD2/SIRPG/VPREB3/SPN/CD74/DOK2/CD244/SELP/TSPAN7/FCAMR/JCHAIN/ANGPT4/IGLL1/SELE/CEACAM5/PSG8/VPREB1	21
R-HSA-388841	Costimulation by the CD28 family	14/477	69/10891	1.33e-06	7.38e-05	6.89e-05	CD3D/CD3E/CD247/BTLA/LCK/PDCD1/CD3G/GRAP2/HLA-DPB1/CD28/CTLA4/ICOS/HLA-DQB2/HLA-DQA2	14
R-HSA-451927	Interleukin-2 family signaling	10/477	44/10891	1.53e-05	0.000788152	0.000735279	PIK3CD/LCK/JAK3/STAT4/IL2RG/CSF2RB/IL21R/IL2/IL21/CSF2	10
R-HSA-202403	TCR signaling	17/477	120/10891	1.76e-05	0.000846051	0.000789293	ZAP70/CD3D/CD3E/CARD11/CD247/WAS/LCK/TRAT1/ITK/CD3G/GRAP2/HLA-DPB1/PTPRC/LAT/PRKCQ/HLA-DQB2/HLA-DQA2	17
R-HSA-5669034	TNFs bind their physiological receptors	8/477	29/10891	2.43e-05	0.00109381	0.00102044	TNFRSF1B/CD27/TNFRSF13B/TNFRSF8/LTA/TNFSF14/FASLG/TNFRSF17	8
R-HSA-9020958	Interleukin-21 signaling	5/477	10/10891	3.31e-05	0.00140493	0.00131068	JAK3/STAT4/IL2RG/IL21R/IL21	5
R-HSA-416476	G alpha (q) signalling events	23/477	216/10891	7.23e-05	0.00289443	0.00270026	RASGRP2/XCL2/XCR1/XCL1/CCL23/PRKCQ/TRH/RGS13/GNG8/EDN3/UTS2R/P2RY10/PTGFR/OXTR/TAC1/GNG4/CHRM3/UTS2/NTS/GNG13/TRPC7/CCKBR/GHSR	23
R-HSA-449147	Signaling by Interleukins	39/477	473/10891	0.000101583	0.00385481	0.00359621	FCER2/TNFRSF1B/CCL19/PIK3CD/LCK/JAK3/PTPN7/STAT4/IL2RG/CSF2RB/CCL5/EBI3/IL16/IL12RB1/IL10RA/IL18RAP/IL7R/CCR5/FASLG/SNAP25/IL33/IL21R/CCR2/IFNG/IL12B/IL2/IRF4/CTSG/IL26/CXCL10/CXCL2/IL23R/IL6/GSTA2/IL21/CSF3/CSF2/IL17A/IL36A	39
R-HSA-112316	Neuronal System	35/477	410/10891	0.000117471	0.00423484	0.00395074	PRKCB/SNAP25/TSPAN7/KCNK3/CHRNB2/LRRC4B/KCNA3/GRIA4/PPM1E/KCNC1/KCNJ10/HCN2/GNG8/SYN1/SLC1A2/GNG4/SLITRK1/GABRA1/BCHE/SLC32A1/KCNH2/GNG13/GRIA1/NRXN1/GABRG2/NEFL/KCNH6/GABRQ/GLRA3/SLC1A6/GABRA3/KCNC2/SLC5A7/KCNK16/GJD2	35
R-HSA-2980736	Peptide hormone metabolism	13/477	91/10891	0.000155759	0.00534772	0.00498897	PCSK1/GZMH/IGF1/CTSG/CMA1/CPB1/CGA/LEP/BCHE/GH1/GNG13/SLC30A8/PCSK2	13
R-HSA-166658	Complement cascade	10/477	58/10891	0.000185627	0.00608349	0.00567538	CD19/GZMM/CFP/FCN1/CR1/CR2/C7/MASP1/CFHR1/C4BPA	10
R-HSA-9749641	Aspirin ADME	8/477	44/10891	0.000562248	0.0176252	0.0164428	UGT2B4/BCHE/UGT2B10/GLYAT/UGT2B28/UGT2B11/UGT2A1/UGT1A7	8
R-HSA-156588	Glucuronidation	6/477	25/10891	0.000594448	0.0178212	0.0166257	UGT2B4/UGT2B10/UGT2B28/UGT2B11/UGT2A1/UGT1A7	6
R-HSA-8877330	RUNX1 and FOXP3 control the development of regulatory T lymphocytes (Tregs)	4/477	10/10891	0.000617935	0.0178212	0.0166257	CTLA4/IFNG/IL2/CR1	4
R-HSA-5676594	TNF receptor superfamily (TNFSF) members mediating non-canonical NF-kB pathway	5/477	18/10891	0.000841252	0.0231651	0.0216111	LTB/CD40LG/LTA/TNFSF14/TNFRSF13C	5
R-HSA-6803157	Antimicrobial peptides	12/477	95/10891	0.000867487	0.0231651	0.0216111	CHGA/GNLY/CCR2/CTSG/RNASE7/CCR6/PLA2G2A/DEFB124/DCD/BPIFA1/DEFA3/DEFB4A	12
R-HSA-912526	Interleukin receptor SHC signaling	6/477	27/10891	0.000922323	0.0237498	0.0221566	PIK3CD/JAK3/IL2RG/CSF2RB/IL2/CSF2	6
R-HSA-422085	Synthesis, secretion, and deacylation of Ghrelin	5/477	19/10891	0.00110101	0.0273733	0.025537	PCSK1/IGF1/LEP/BCHE/GH1	5
R-HSA-9748784	Drug ADME	12/477	99/10891	0.00125282	0.0301094	0.0280895	ABCB1/SLC22A3/UGT2B4/GSTA2/BCHE/UGT2B10/GLYAT/UGT2B28/UGT2B11/UGT2A1/UGT1A7/SLCO1B1	12
R-HSA-9020558	Interleukin-2 signaling	4/477	12/10891	0.001358	0.0315843	0.0294655	LCK/JAK3/IL2RG/IL2	4
R-HSA-2424491	DAP12 signaling	6/477	30/10891	0.00165511	0.0372918	0.03479	LCK/GRAP2/LAT/KLRK1/KLRD1/KLRC4-KLRK1	6
R-HSA-112315	Transmission across Chemical Synapses	23/477	270/10891	0.00175177	0.037538	0.0350198	PRKCB/SNAP25/TSPAN7/CHRNB2/GRIA4/PPM1E/KCNJ10/GNG8/SYN1/SLC1A2/GNG4/GABRA1/BCHE/SLC32A1/GNG13/GRIA1/GABRG2/NEFL/GABRQ/GLRA3/SLC1A6/GABRA3/SLC5A7	23
R-HSA-1296071	Potassium Channels	12/477	103/10891	0.00177017	0.037538	0.0350198	KCNK3/KCNA3/KCNC1/KCNJ10/HCN2/GNG8/GNG4/KCNH2/GNG13/KCNH6/KCNC2/KCNK16	12
